# Supplementary material for: Multidirectional color palette of electrochromic metal–organic frameworks
Source: Natl Sci Rev. 2025 Aug 12;12(10):nwaf326. doi: 10.1093/nsr/nwaf326 (PMC12475564; doi:10.1093/nsr/nwaf326)
Supplement: nwaf326_Supplemental_Files [file nwaf326_supplemental_files.zip]

Archive with 2 entries (2 files):
- 908-Supplementary_Information.pdf
- cif-in-all.cif
