# Supplementary material for: Multidirectional color palette of electrochromic metal–organic frameworks
Source: Natl Sci Rev. 2025 Aug 12;12(10):nwaf326. doi: 10.1093/nsr/nwaf326 (PMC12475564; doi:10.1093/nsr/nwaf326)
Supplement: nwaf326_Supplemental_Files [file nwaf326_supplemental_files.zip › cif-in-all.cif]

#####################################################################
data_NKM-906
_audit_creation_date               2024-03-02
_audit_creation_method
;
Olex2 1.5-beta
(compiled 2023.08.24 svn.re1ec1418 for OlexSys, GUI svn.r6817)
;
_shelx_SHELXL_version_number       '2016/6'
_audit_contact_author_address      ?
_audit_contact_author_email        ?
_audit_contact_author_name         ''
_audit_contact_author_phone        ?
_publ_contact_author_id_orcid      ?
_publ_section_references
;
Dolomanov, O.V., Bourhis, L.J., Gildea, R.J, Howard, J.A.K. & Puschmann, H.
 (2009), J. Appl. Cryst. 42, 339-341.

Sheldrick, G.M. (2008). Acta Cryst. A64, 112-122.

Sheldrick, G.M. (2015). Acta Cryst. A71, 3-8.
;
_chemical_name_common              ?
_chemical_name_systematic          ?
_chemical_formula_moiety           'C28 H12.5 N O11 Zr1.5'
_chemical_formula_sum              'C28 H12.50 N O11 Zr1.50'
_chemical_formula_weight           675.72
_chemical_melting_point            ?
loop_
  _atom_type_symbol
  _atom_type_description
  _atom_type_scat_dispersion_real
  _atom_type_scat_dispersion_imag
  _atom_type_scat_source
 'C' 'C' 0.0181 0.0091 'International Tables Vol C Tables 4.2.6.8 and 6.1.1.4'
 'H' 'H' 0.0000 0.0000 'International Tables Vol C Tables 4.2.6.8 and 6.1.1.4'
 'N' 'N' 0.0311 0.0180 'International Tables Vol C Tables 4.2.6.8 and 6.1.1.4'
 'O' 'O' 0.0492 0.0322 'International Tables Vol C Tables 4.2.6.8 and 6.1.1.4'
 'Zr' 'Zr' -0.1862 2.2449
 'International Tables Vol C Tables 4.2.6.8 and 6.1.1.4'

_shelx_space_group_comment
;
The symmetry employed for this shelxl refinement is uniquely defined
by the following loop, which should always be used as a source of
symmetry information in preference to the above space-group names.
They are only intended as comments.
;
_space_group_crystal_system        'orthorhombic'
_space_group_IT_number             47
_space_group_name_H-M_alt          'P m m m'
_space_group_name_Hall             '-P 2 2'
loop_
  _space_group_symop_operation_xyz
 'x, y, z'
 '-x, -y, z'
 '-x, y, -z'
 'x, -y, -z'
 '-x, -y, -z'
 'x, y, -z'
 'x, -y, z'
 '-x, y, z'

_cell_length_a                     23.5213(14)
_cell_length_b                     23.521
_cell_length_c                     33.754(2)
_cell_angle_alpha                  90
_cell_angle_beta                   90
_cell_angle_gamma                  90
_cell_volume                       18674.4(16)
_cell_formula_units_Z              8
_cell_measurement_reflns_used      9956
_cell_measurement_temperature      298.00
_cell_measurement_theta_max        54.10
_cell_measurement_theta_min        2.96
_shelx_estimated_absorpt_T_max     ?
_shelx_estimated_absorpt_T_min     ?
_exptl_absorpt_coefficient_mu      1.563
_exptl_absorpt_correction_T_max    0.7507
_exptl_absorpt_correction_T_min    0.2262
_exptl_absorpt_correction_type     none
_exptl_absorpt_process_details
;
 SADABS 2016/2: Krause, L., Herbst-Irmer, R., Sheldrick G.M. & Stalke D.,
 J. Appl. Cryst. 48 (2015) 3-10
;
_exptl_absorpt_special_details     ?
_exptl_crystal_colour              light-red
_exptl_crystal_density_diffrn      0.481
_exptl_crystal_density_meas        ?
_exptl_crystal_density_method      ?
_exptl_crystal_description         block
_exptl_crystal_F_000               2684
_exptl_crystal_size_max            0.13
_exptl_crystal_size_mid            0.04
_exptl_crystal_size_min            0.02
_exptl_transmission_factor_max     ?
_exptl_transmission_factor_min     ?
_diffrn_reflns_av_R_equivalents    0.1518
_diffrn_reflns_av_unetI/netI       0.1459
_diffrn_reflns_Laue_measured_fraction_full  0.899
_diffrn_reflns_Laue_measured_fraction_max  0.899
_diffrn_reflns_limit_h_max         20
_diffrn_reflns_limit_h_min         -24
_diffrn_reflns_limit_k_max         24
_diffrn_reflns_limit_k_min         -24
_diffrn_reflns_limit_l_max         34
_diffrn_reflns_limit_l_min         -35
_diffrn_reflns_number              50454
_diffrn_reflns_point_group_measured_fraction_full  0.899
_diffrn_reflns_point_group_measured_fraction_max  0.899
_diffrn_reflns_theta_full          54.597
_diffrn_reflns_theta_max           54.597
_diffrn_reflns_theta_min           2.657
_diffrn_ambient_temperature        298.00
_diffrn_detector_area_resol_mean   ?
_diffrn_measured_fraction_theta_full  0.899
_diffrn_measured_fraction_theta_max  0.899
_diffrn_measurement_device_type    'Bruker APEX-II CCD'
_diffrn_measurement_method         '\f and \w scans'
_diffrn_radiation_type             CuK\a
_diffrn_radiation_wavelength       1.54184
_diffrn_source                     ?
_diffrn_source_current             1.0
_diffrn_source_power               0.05
_diffrn_source_voltage             50.0
_diffrn_standards_number           0
_reflns_Friedel_coverage           0.000
_reflns_Friedel_fraction_full      .
_reflns_Friedel_fraction_max       .
_reflns_number_gt                  5239
_reflns_number_total               11262
_reflns_special_details
;
 Reflections were merged by SHELXL according to the crystal
 class for the calculation of statistics and refinement.
 
 Structure factors included contributions from the .fab file.
 
 _reflns_Friedel_fraction is defined as the number of unique
 Friedel pairs measured divided by the number that would be
 possible theoretically, ignoring centric projections and
 systematic absences.
;
_reflns_threshold_expression       'I > 2\s(I)'
_computing_cell_refinement         ?
_computing_data_collection         ?
_computing_data_reduction          ?
_computing_molecular_graphics      'Olex2 1.5-beta (Dolomanov et al., 2009)'
_computing_publication_material    'Olex2 1.5-beta (Dolomanov et al., 2009)'
_computing_structure_refinement    'XL  (Sheldrick, 2008)'
_computing_structure_solution      'SHELXT 2014/5 (Sheldrick, 2014)'
_refine_diff_density_max           2.816
_refine_diff_density_min           -1.498
_refine_diff_density_rms           0.152
_refine_ls_extinction_coef         .
_refine_ls_extinction_method       none
_refine_ls_goodness_of_fit_ref     1.419
_refine_ls_hydrogen_treatment      constr
_refine_ls_matrix_type             full
_refine_ls_number_parameters       111
_refine_ls_number_reflns           11262
_refine_ls_number_restraints       99
_refine_ls_R_factor_all            0.2269
_refine_ls_R_factor_gt             0.1484
_refine_ls_restrained_S_all        1.432
_refine_ls_shift/su_max            0.000
_refine_ls_shift/su_mean           0.000
_refine_ls_structure_factor_coef   Fsqd
_refine_ls_weighting_details      
 'w=1/[\s^2^(Fo^2^)+(0.2000P)^2^] where P=(Fo^2^+2Fc^2^)/3'
_refine_ls_weighting_scheme        calc
_refine_ls_wR_factor_gt            0.3898
_refine_ls_wR_factor_ref           0.4723
_refine_special_details            ?
_olex2_refinement_description
;
1. Fixed Uiso
 At 1.2 times of:
  All C(H) groups
 At 1.5 times of:
  All O(H) groups
2. Restrained distances
 O4-C29
 1.294 with sigma of 0.02
 O5-C23
 1.294 with sigma of 0.02
 O4-N1
 2.245 with sigma of 0.02
 O5-N1
 2.245 with sigma of 0.02
 O4-C12
 2.586 with sigma of 0.02
 O5-C12
 2.586 with sigma of 0.02
 C12-N1
 1.4 with sigma of 0.02
 N1-C29
 1.4 with sigma of 0.02
 C29-C27
 1.4 with sigma of 0.02
 C24-C23
 1.4 with sigma of 0.02
 C23-N1
 1.4 with sigma of 0.02
 N1-C27
 2.4 with sigma of 0.02
 C29-C26
 2.4 with sigma of 0.02
 C27-C24
 2.4 with sigma of 0.02
 C26-C23
 2.4 with sigma of 0.02
 C24-N1
 2.4 with sigma of 0.02
 C23-C29
 2.4 with sigma of 0.02
 N1-C26
 2.8 with sigma of 0.02
 C29-C24
 2.8 with sigma of 0.02
 C27-C28
 1.4 with sigma of 0.02
 C28-C28_$1
 1.4 with sigma of 0.02
 C28-C27
 1.4 with sigma of 0.02
 C27-C26
 1.4 with sigma of 0.02
 C26_$1-C26
 1.4 with sigma of 0.02
 C27-C28_$1
 2.4 with sigma of 0.02
 C28-C27_$1
 2.4 with sigma of 0.02
 C28-C26
 2.4 with sigma of 0.02
 C27_$1-C26
 2.4 with sigma of 0.02
 C26_$1-C27
 2.4 with sigma of 0.02
 C26-C28
 2.4 with sigma of 0.02
 C27-C27_$1
 2.8 with sigma of 0.02
 C26-C28_$1
 2.8 with sigma of 0.02
 C26_$1-C28
 2.8 with sigma of 0.02
 C26-C26_$1
 1.4 with sigma of 0.02
 C26-C24
 1.4 with sigma of 0.02
 C24-C25
 1.4 with sigma of 0.02
 C25_$1-C25
 1.4 with sigma of 0.02
 C25-C24
 1.4 with sigma of 0.02
 C24-C26_$1
 2.4 with sigma of 0.02
 C26-C24_$1
 2.4 with sigma of 0.02
 C26-C25
 2.4 with sigma of 0.02
 C24_$1-C25
 2.4 with sigma of 0.02
 C25_$1-C24
 2.4 with sigma of 0.02
 C25-C26
 2.4 with sigma of 0.02
 C24-C24_$1
 2.8 with sigma of 0.02
 C25-C26_$1
 2.8 with sigma of 0.02
 C25_$1-C26
 2.8 with sigma of 0.02
 C26-C27
 1.4 with sigma of 0.02
 C27-C29
 1.4 with sigma of 0.02
 C29-N1
 1.4 with sigma of 0.02
 N1-C23
 1.4 with sigma of 0.02
 C23-C24
 1.4 with sigma of 0.02
 C24-C26
 1.4 with sigma of 0.02
 C26-C29
 2.4 with sigma of 0.02
 C27-N1
 2.4 with sigma of 0.02
 C29-C23
 2.4 with sigma of 0.02
 N1-C24
 2.4 with sigma of 0.02
 C23-C26
 2.4 with sigma of 0.02
 C24-C27
 2.4 with sigma of 0.02
 C26-N1
 2.8 with sigma of 0.02
 C23-C27
 2.8 with sigma of 0.02
 C24-C29
 2.8 with sigma of 0.02
 C15-O3
 1.305 with sigma of 0.02
 C14-O3
 1.305 with sigma of 0.02
 C15-C9
 2.109 with sigma of 0.02
 C14-C9
 2.109 with sigma of 0.02
 O14-O14_$2
 3.566 with sigma of 0.02
 O10_$3-O10
 3.566 with sigma of 0.02
 O11_$4-O11
 3.566 with sigma of 0.02
 C22-C19
 1.49 with sigma of 0.02
3. Restrained planarity
 O3, C9, C10, C11, C12, C13, C8, C5, C16, N1
 with sigma of 0.1
 O5, C23, N1, C29, O4, C12, C24, C27, C26, C25, C25_$1, C24_$1, C26_$1, C27_$1,
  C28_$1, C28, C29_$1, O4_$1, N1_$1, C23_$1, O5_$1, C12_$1
 with sigma of 0.1
 Zr2, Zr2_$2, O14_$2, O14
 with sigma of 0.1
 Zr4_$3, Zr4, O10, O10_$3
 with sigma of 0.1
 Zr4, O11, O11_$4, Zr4_$4
 with sigma of 0.1
4. Uiso/Uaniso restraints and constraints
Uanis(O1) = Uanis(C1) = Uanis(O2) = Uanis(C2) = Uanis(C7) = Uanis(C3) =
Uanis(C4) = Uanis(C5) = Uanis(C6) = Uanis(C8) = Uanis(C9) = Uanis(O3) =
Uanis(C15) = Uanis(C14) = Uanis(C10) = Uanis(C11) = Uanis(C12) = Uanis(C13) =
Uanis(C16) = Uanis(C17) = Uanis(C18) = Uanis(C19) = Uanis(C20) = Uanis(C21) =
Uanis(C22) = Uanis(O6) = Uanis(O7) = Uanis(N1) = Uanis(O4) = Uanis(C29) =
Uanis(C23) = Uanis(O5) = Uanis(C24) = Uanis(C26) = Uanis(C27) = Uanis(C28) =
Uanis(C25)
Uanis(O12) = Uanis(O13) = Uanis(O14) = Uanis(O15) = Uanis(O9) = Uanis(O8) =
Uanis(O10) = Uanis(O11)
Uanis(Zr3) = Uanis(Zr4) = Uanis(Zr1) = Uanis(Zr2)
5. Others
 Fixed Sof: C14(0.5) C15(0.5)
6.a Ternary CH refined with riding coordinates:
 O13(H13A)
6.b Aromatic/amide H refined with riding coordinates:
 C18(H18), C17(H17), C21(H21), C20(H20), C11(H11), C13(H13), C6(H6), C7(H7),
 C3(H3), C4(H4), C25(H25), C28(H28)
6.c Fitted hexagon refined as free rotating group:
 C19(C18,C17,C16,C21,C20), C9(C10,C11,C12,C13,C8), C5(C6,C7,C2,C3,C4)
;
_atom_sites_solution_hydrogens     geom
_atom_sites_solution_primary       dual
_atom_sites_solution_secondary     ?
loop_
  _atom_site_label
  _atom_site_type_symbol
  _atom_site_fract_x
  _atom_site_fract_y
  _atom_site_fract_z
  _atom_site_U_iso_or_equiv
  _atom_site_adp_type
  _atom_site_occupancy
  _atom_site_site_symmetry_order
  _atom_site_calc_flag
  _atom_site_refinement_flags_posn
  _atom_site_refinement_flags_adp
  _atom_site_refinement_flags_occupancy
  _atom_site_disorder_assembly
  _atom_site_disorder_group
 Zr3 Zr 1.000000 0.500000 0.42723(5) 0.0350(4) Uani 1 4 d S T P . .
 Zr4 Zr 0.92207(7) 0.42689(7) 0.500000 0.0350(4) Uani 1 2 d S T P . .
 Zr2 Zr 0.57283(7) 0.42442(7) 0.000000 0.0350(4) Uani 1 2 d S T P . .
 Zr1 Zr 0.500000 0.500000 0.07289(5) 0.0350(4) Uani 1 4 d S T P . .
 O6 O 0.9429(6) 0.4436(5) 0.3961(3) 0.0776(9) Uani 1 1 d . . . . .
 O8 O 0.9252(7) 0.500000 0.4669(4) 0.089(2) Uani 1 2 d S T P . .
 O10 O 0.9264(4) 0.3261(8) 0.500000 0.089(2) Uani 1 2 d DS T P . .
 O7 O 0.8914(5) 0.3939(5) 0.4400(3) 0.0776(9) Uani 1 1 d . . . . .
 O11 O 0.8462(8) 0.4268(4) 0.500000 0.089(2) Uani 1 2 d DS T P . .
 O9 O 1.000000 0.4179(8) 0.4634(4) 0.089(2) Uani 1 2 d S T P . .
 C22 C 0.9007(8) 0.4142(7) 0.4054(4) 0.0776(9) Uani 1 1 d D . . . .
 C19 C 0.8714(5) 0.3802(4) 0.3699(2) 0.0776(9) Uani 1 1 d DG . . . .
 C18 C 0.8804(4) 0.3938(4) 0.3303(2) 0.0776(9) Uani 1 1 d G . . . .
 H18 H 0.908309 0.420045 0.323471 0.093 Uiso 1 1 calc R U . . .
 C17 C 0.8477(5) 0.3683(4) 0.30102(17) 0.0776(9) Uani 1 1 d G . . . .
 H17 H 0.853666 0.377457 0.274548 0.093 Uiso 1 1 calc R U . . .
 C16 C 0.8060(4) 0.3291(4) 0.3113(2) 0.0776(9) Uani 1 1 d G . . . .
 C21 C 0.7970(4) 0.3154(4) 0.3509(2) 0.0776(9) Uani 1 1 d G . . . .
 H21 H 0.769081 0.289223 0.357721 0.093 Uiso 1 1 calc R U . . .
 C20 C 0.8297(5) 0.3410(5) 0.38017(17) 0.0776(9) Uani 1 1 d G . . . .
 H20 H 0.823724 0.331812 0.406645 0.093 Uiso 1 1 calc R U . . .
 O2 O 0.5593(6) 0.4437(5) 0.1074(3) 0.0776(9) Uani 1 1 d . . . . .
 O14 O 0.6795(8) 0.4271(4) 0.000000 0.089(2) Uani 1 2 d DS T P . .
 O15 O 0.5754(7) 0.3358(8) 0.000000 0.089(2) Uani 1 2 d S T P . .
 O1 O 0.6072(5) 0.3986(5) 0.0566(3) 0.0776(9) Uani 1 1 d . . . . .
 O3 O 0.7346(4) 0.3838(5) 0.2537(2) 0.0776(9) Uani 1 1 d D . . . .
 N1 N 0.7506(4) 0.1485(3) 0.2424(2) 0.0776(9) Uani 1 1 d D . . . .
 O12 O 0.500000 0.4341(8) 0.0352(4) 0.089(2) Uani 1 2 d S T P . .
 C9 C 0.7454(4) 0.3267(3) 0.2566(2) 0.0776(9) Uani 1 1 d DG . . . .
 C10 C 0.7761(4) 0.2932(3) 0.2829(2) 0.0776(9) Uani 1 1 d G . . . .
 C11 C 0.7792(4) 0.2347(3) 0.2773(2) 0.0776(9) Uani 1 1 d G . . . .
 H11 H 0.799786 0.212339 0.294878 0.093 Uiso 1 1 calc R U . . .
 C12 C 0.7517(4) 0.2098(3) 0.2452(2) 0.0776(9) Uani 1 1 d DG . . . .
 C13 C 0.7210(4) 0.2433(3) 0.2189(2) 0.0776(9) Uani 1 1 d G . . . .
 H13 H 0.702585 0.226562 0.197480 0.093 Uiso 1 1 calc R U . . .
 C8 C 0.7178(4) 0.3017(3) 0.2246(2) 0.0776(9) Uani 1 1 d G . . . .
 C1 C 0.5886(8) 0.3998(8) 0.0972(4) 0.0776(9) Uani 1 1 d . . . . .
 C26 C 0.7545(4) 0.0299(2) 0.2463(3) 0.0776(9) Uani 1 1 d D . . . .
 O5 O 0.6696(4) 0.1510(4) 0.2764(2) 0.0776(9) Uani 1 1 d D . . . .
 C5 C 0.6748(5) 0.3181(4) 0.18878(19) 0.0776(9) Uani 1 1 d G . . . .
 C6 C 0.6865(5) 0.3017(4) 0.1501(2) 0.0776(9) Uani 1 1 d G . . . .
 H6 H 0.710764 0.271217 0.145260 0.093 Uiso 1 1 calc R U . . .
 C7 C 0.6621(5) 0.3309(5) 0.11856(17) 0.0776(9) Uani 1 1 d G . . . .
 H7 H 0.669989 0.319892 0.092664 0.093 Uiso 1 1 calc R U . . .
 C2 C 0.6259(5) 0.3764(4) 0.1258(2) 0.0776(9) Uani 1 1 d G . . . .
 C3 C 0.6141(5) 0.3928(4) 0.1645(2) 0.0776(9) Uani 1 1 d G . . . .
 H3 H 0.589886 0.423256 0.169269 0.093 Uiso 1 1 calc R U . . .
 C4 C 0.6385(5) 0.3636(4) 0.19597(17) 0.0776(9) Uani 1 1 d G . . . .
 H4 H 0.630660 0.374582 0.221866 0.093 Uiso 1 1 calc R U . . .
 C29 C 0.7982(5) 0.1189(4) 0.2271(4) 0.0776(9) Uani 1 1 d D . . . .
 C24 C 0.7116(5) 0.0593(3) 0.2658(3) 0.0776(9) Uani 1 1 d D . . . .
 C27 C 0.7976(5) 0.0595(3) 0.2272(4) 0.0776(9) Uani 1 1 d D . . . .
 C23 C 0.7085(4) 0.1193(4) 0.2602(2) 0.0776(9) Uani 1 1 d D . . . .
 O13 O 0.4347(8) 0.500000 0.0352(4) 0.089(2) Uani 1 2 d S T P . .
 H13A H 0.400770 0.500000 0.052130 0.134 Uiso 1 2 calc R U P . .
 C25 C 0.6611(5) 0.0300(3) 0.2742(3) 0.0776(9) Uani 1 1 d D . . . .
 H25 H 0.627943 0.049959 0.279781 0.093 Uiso 1 1 calc R U . . .
 C28 C 0.8390(5) 0.0299(3) 0.2068(3) 0.0776(9) Uani 1 1 d D . . . .
 H28 H 0.867017 0.049627 0.193047 0.093 Uiso 1 1 calc R U . . .
 C14 C 0.7731(12) 0.4039(9) 0.2297(7) 0.0776(9) Uani 0.5 1 d D . P . .
 C15 C 0.7092(14) 0.3980(11) 0.2871(6) 0.0776(9) Uani 0.5 1 d D . P . .
 O4 O 0.8271(4) 0.1493(4) 0.2049(2) 0.0776(9) Uani 1 1 d D . . . .

loop_
  _atom_site_aniso_label
  _atom_site_aniso_U_11
  _atom_site_aniso_U_22
  _atom_site_aniso_U_33
  _atom_site_aniso_U_23
  _atom_site_aniso_U_13
  _atom_site_aniso_U_12
 Zr3 0.0243(8) 0.0534(6) 0.0272(6) 0.000 0.000 0.000
 Zr4 0.0243(8) 0.0534(6) 0.0272(6) 0.000 0.000 0.000
 Zr2 0.0243(8) 0.0534(6) 0.0272(6) 0.000 0.000 0.000
 Zr1 0.0243(8) 0.0534(6) 0.0272(6) 0.000 0.000 0.000
 O6 0.108(3) 0.0804(18) 0.0440(12) -0.0154(11) -0.0061(13) 0.0218(16)
 O8 0.092(6) 0.131(6) 0.045(3) 0.000 -0.027(6) 0.000
 O10 0.092(6) 0.131(6) 0.045(3) 0.000 -0.027(6) 0.000
 O7 0.108(3) 0.0804(18) 0.0440(12) -0.0154(11) -0.0061(13) 0.0218(16)
 O11 0.092(6) 0.131(6) 0.045(3) 0.000 -0.027(6) 0.000
 O9 0.092(6) 0.131(6) 0.045(3) 0.000 -0.027(6) 0.000
 C22 0.108(3) 0.0804(18) 0.0440(12) -0.0154(11) -0.0061(13) 0.0218(16)
 C19 0.108(3) 0.0804(18) 0.0440(12) -0.0154(11) -0.0061(13) 0.0218(16)
 C18 0.108(3) 0.0804(18) 0.0440(12) -0.0154(11) -0.0061(13) 0.0218(16)
 C17 0.108(3) 0.0804(18) 0.0440(12) -0.0154(11) -0.0061(13) 0.0218(16)
 C16 0.108(3) 0.0804(18) 0.0440(12) -0.0154(11) -0.0061(13) 0.0218(16)
 C21 0.108(3) 0.0804(18) 0.0440(12) -0.0154(11) -0.0061(13) 0.0218(16)
 C20 0.108(3) 0.0804(18) 0.0440(12) -0.0154(11) -0.0061(13) 0.0218(16)
 O2 0.108(3) 0.0804(18) 0.0440(12) -0.0154(11) -0.0061(13) 0.0218(16)
 O14 0.092(6) 0.131(6) 0.045(3) 0.000 -0.027(6) 0.000
 O15 0.092(6) 0.131(6) 0.045(3) 0.000 -0.027(6) 0.000
 O1 0.108(3) 0.0804(18) 0.0440(12) -0.0154(11) -0.0061(13) 0.0218(16)
 O3 0.108(3) 0.0804(18) 0.0440(12) -0.0154(11) -0.0061(13) 0.0218(16)
 N1 0.108(3) 0.0804(18) 0.0440(12) -0.0154(11) -0.0061(13) 0.0218(16)
 O12 0.092(6) 0.131(6) 0.045(3) 0.000 -0.027(6) 0.000
 C9 0.108(3) 0.0804(18) 0.0440(12) -0.0154(11) -0.0061(13) 0.0218(16)
 C10 0.108(3) 0.0804(18) 0.0440(12) -0.0154(11) -0.0061(13) 0.0218(16)
 C11 0.108(3) 0.0804(18) 0.0440(12) -0.0154(11) -0.0061(13) 0.0218(16)
 C12 0.108(3) 0.0804(18) 0.0440(12) -0.0154(11) -0.0061(13) 0.0218(16)
 C13 0.108(3) 0.0804(18) 0.0440(12) -0.0154(11) -0.0061(13) 0.0218(16)
 C8 0.108(3) 0.0804(18) 0.0440(12) -0.0154(11) -0.0061(13) 0.0218(16)
 C1 0.108(3) 0.0804(18) 0.0440(12) -0.0154(11) -0.0061(13) 0.0218(16)
 C26 0.108(3) 0.0804(18) 0.0440(12) -0.0154(11) -0.0061(13) 0.0218(16)
 O5 0.108(3) 0.0804(18) 0.0440(12) -0.0154(11) -0.0061(13) 0.0218(16)
 C5 0.108(3) 0.0804(18) 0.0440(12) -0.0154(11) -0.0061(13) 0.0218(16)
 C6 0.108(3) 0.0804(18) 0.0440(12) -0.0154(11) -0.0061(13) 0.0218(16)
 C7 0.108(3) 0.0804(18) 0.0440(12) -0.0154(11) -0.0061(13) 0.0218(16)
 C2 0.108(3) 0.0804(18) 0.0440(12) -0.0154(11) -0.0061(13) 0.0218(16)
 C3 0.108(3) 0.0804(18) 0.0440(12) -0.0154(11) -0.0061(13) 0.0218(16)
 C4 0.108(3) 0.0804(18) 0.0440(12) -0.0154(11) -0.0061(13) 0.0218(16)
 C29 0.108(3) 0.0804(18) 0.0440(12) -0.0154(11) -0.0061(13) 0.0218(16)
 C24 0.108(3) 0.0804(18) 0.0440(12) -0.0154(11) -0.0061(13) 0.0218(16)
 C27 0.108(3) 0.0804(18) 0.0440(12) -0.0154(11) -0.0061(13) 0.0218(16)
 C23 0.108(3) 0.0804(18) 0.0440(12) -0.0154(11) -0.0061(13) 0.0218(16)
 O13 0.092(6) 0.131(6) 0.045(3) 0.000 -0.027(6) 0.000
 C25 0.108(3) 0.0804(18) 0.0440(12) -0.0154(11) -0.0061(13) 0.0218(16)
 C28 0.108(3) 0.0804(18) 0.0440(12) -0.0154(11) -0.0061(13) 0.0218(16)
 C14 0.108(3) 0.0804(18) 0.0440(12) -0.0154(11) -0.0061(13) 0.0218(16)
 C15 0.108(3) 0.0804(18) 0.0440(12) -0.0154(11) -0.0061(13) 0.0218(16)
 O4 0.108(3) 0.0804(18) 0.0440(12) -0.0154(11) -0.0061(13) 0.0218(16)

_geom_special_details
;
 All esds (except the esd in the dihedral angle between two l.s. planes)
 are estimated using the full covariance matrix.  The cell esds are taken
 into account individually in the estimation of esds in distances, angles
 and torsion angles; correlations between esds in cell parameters are only
 used when they are defined by crystal symmetry.  An approximate (isotropic)
 treatment of cell esds is used for estimating esds involving l.s. planes.
;
loop_
  _geom_bond_atom_site_label_1
  _geom_bond_atom_site_label_2
  _geom_bond_distance
  _geom_bond_site_symmetry_2
  _geom_bond_publ_flag
 Zr3 Zr4 3.5143(17) 5_766 ?
 Zr3 Zr4 3.5143(17) . ?
 Zr3 Zr4 3.5143(17) 3_756 ?
 Zr3 Zr4 3.5143(17) 4_566 ?
 Zr3 O6 2.160(12) 2_765 ?
 Zr3 O6 2.160(12) . ?
 Zr3 O6 2.160(12) 7_565 ?
 Zr3 O6 2.160(12) 8_755 ?
 Zr3 O8 2.211(17) . ?
 Zr3 O8 2.211(17) 2_765 ?
 Zr3 O9 2.284(18) . ?
 Zr3 O9 2.284(18) 2_765 ?
 Zr4 Zr4 3.666(3) 3_756 ?
 Zr4 Zr4 3.439(3) 4_566 ?
 Zr4 O8 2.053(8) 6_556 ?
 Zr4 O8 2.053(8) . ?
 Zr4 O10 2.37(2) . ?
 Zr4 O7 2.284(9) 6_556 ?
 Zr4 O7 2.284(9) . ?
 Zr4 O11 1.784(18) . ?
 Zr4 O9 2.221(8) 6_556 ?
 Zr4 O9 2.221(8) . ?
 Zr2 Zr2 3.555(3) 4_565 ?
 Zr2 Zr2 3.426(3) 3_655 ?
 Zr2 Zr1 3.4854(17) 5_665 ?
 Zr2 Zr1 3.4854(17) . ?
 Zr2 O14 2.510(18) . ?
 Zr2 O15 2.08(2) . ?
 Zr2 O1 2.161(10) . ?
 Zr2 O1 2.161(10) 6 ?
 Zr2 O12 2.096(8) . ?
 Zr2 O12 2.096(8) 6 ?
 Zr2 O13 2.146(8) 5_665 ?
 Zr2 O13 2.146(8) 2_665 ?
 Zr1 O2 2.248(11) . ?
 Zr1 O2 2.248(11) 7_565 ?
 Zr1 O2 2.248(11) 2_665 ?
 Zr1 O2 2.248(11) 8_655 ?
 Zr1 O12 2.006(17) 2_665 ?
 Zr1 O12 2.006(17) . ?
 Zr1 O13 1.994(15) 2_665 ?
 Zr1 O13 1.995(15) . ?
 O6 C22 1.25(2) . ?
 O7 C22 1.283(19) . ?
 C22 C19 1.596(13) . ?
 C19 C18 1.3900 . ?
 C19 C20 1.3900 . ?
 C18 H18 0.9300 . ?
 C18 C17 1.3900 . ?
 C17 H17 0.9300 . ?
 C17 C16 1.3900 . ?
 C16 C21 1.3900 . ?
 C16 C10 1.457(9) . ?
 C21 H21 0.9300 . ?
 C21 C20 1.3900 . ?
 C20 H20 0.9300 . ?
 O2 C1 1.289(19) . ?
 O1 C1 1.439(18) . ?
 O3 C9 1.370(12) . ?
 O3 C14 1.305(16) . ?
 O3 C15 1.317(16) . ?
 N1 C12 1.446(9) . ?
 N1 C29 1.416(10) . ?
 N1 C23 1.346(10) . ?
 C9 C10 1.3900 . ?
 C9 C8 1.3900 . ?
 C10 C11 1.3900 . ?
 C11 H11 0.9300 . ?
 C11 C12 1.3900 . ?
 C12 C13 1.3900 . ?
 C13 H13 0.9300 . ?
 C13 C8 1.3900 . ?
 C8 C5 1.623(10) . ?
 C1 C2 1.416(18) . ?
 C26 C26 1.409(10) 7 ?
 C26 C24 1.390(8) . ?
 C26 C27 1.388(8) . ?
 O5 C23 1.301(10) . ?
 C5 C6 1.3900 . ?
 C5 C4 1.3900 . ?
 C6 H6 0.9300 . ?
 C6 C7 1.3900 . ?
 C7 H7 0.9300 . ?
 C7 C2 1.3900 . ?
 C2 C3 1.3900 . ?
 C3 H3 0.9300 . ?
 C3 C4 1.3900 . ?
 C4 H4 0.9300 . ?
 C29 C27 1.396(9) . ?
 C29 O4 1.241(11) . ?
 C24 C23 1.427(9) . ?
 C24 C25 1.400(10) . ?
 C27 C28 1.381(9) . ?
 O13 H13A 0.9800 . ?
 C25 C25 1.412(14) 7 ?
 C25 H25 0.9300 . ?
 C28 C28 1.408(14) 7 ?
 C28 H28 0.9300 . ?

loop_
  _geom_angle_atom_site_label_1
  _geom_angle_atom_site_label_2
  _geom_angle_atom_site_label_3
  _geom_angle
  _geom_angle_site_symmetry_1
  _geom_angle_site_symmetry_3
  _geom_angle_publ_flag
 Zr4 Zr3 Zr4 58.59(5) 5_766 3_756 ?
 Zr4 Zr3 Zr4 91.31(5) 3_756 4_566 ?
 Zr4 Zr3 Zr4 62.88(5) 5_766 4_566 ?
 Zr4 Zr3 Zr4 91.31(5) 5_766 . ?
 Zr4 Zr3 Zr4 58.59(5) 4_566 . ?
 Zr4 Zr3 Zr4 62.88(5) 3_756 . ?
 O6 Zr3 Zr4 73.4(3) 8_755 3_756 ?
 O6 Zr3 Zr4 164.7(3) 2_765 . ?
 O6 Zr3 Zr4 164.7(3) 7_565 3_756 ?
 O6 Zr3 Zr4 73.4(3) 2_765 5_766 ?
 O6 Zr3 Zr4 111.3(3) 8_755 . ?
 O6 Zr3 Zr4 111.3(3) 2_765 4_566 ?
 O6 Zr3 Zr4 108.4(3) 2_765 3_756 ?
 O6 Zr3 Zr4 111.3(3) 7_565 5_766 ?
 O6 Zr3 Zr4 108.4(3) 7_565 . ?
 O6 Zr3 Zr4 108.4(3) 8_755 5_766 ?
 O6 Zr3 Zr4 73.4(3) . . ?
 O6 Zr3 Zr4 108.4(3) . 4_566 ?
 O6 Zr3 Zr4 164.7(3) . 5_766 ?
 O6 Zr3 Zr4 73.4(3) 7_565 4_566 ?
 O6 Zr3 Zr4 164.7(3) 8_755 4_566 ?
 O6 Zr3 Zr4 111.3(3) . 3_756 ?
 O6 Zr3 O6 76.8(6) 2_765 7_565 ?
 O6 Zr3 O6 75.8(6) 7_565 . ?
 O6 Zr3 O6 121.9(6) 2_765 . ?
 O6 Zr3 O6 75.8(6) 2_765 8_755 ?
 O6 Zr3 O6 121.9(6) 7_565 8_755 ?
 O6 Zr3 O6 76.8(6) 8_755 . ?
 O6 Zr3 O8 142.1(3) . 2_765 ?
 O6 Zr3 O8 142.1(3) 7_565 2_765 ?
 O6 Zr3 O8 78.4(4) 2_765 2_765 ?
 O6 Zr3 O8 142.1(3) 8_755 . ?
 O6 Zr3 O8 78.4(4) 8_755 2_765 ?
 O6 Zr3 O8 78.4(4) . . ?
 O6 Zr3 O8 142.1(3) 2_765 . ?
 O6 Zr3 O8 78.4(4) 7_565 . ?
 O6 Zr3 O9 141.2(3) . 2_765 ?
 O6 Zr3 O9 74.9(4) 2_765 2_765 ?
 O6 Zr3 O9 141.2(3) 8_755 2_765 ?
 O6 Zr3 O9 74.9(4) 8_755 . ?
 O6 Zr3 O9 74.9(4) 7_565 2_765 ?
 O6 Zr3 O9 74.9(4) . . ?
 O6 Zr3 O9 141.2(3) 2_765 . ?
 O6 Zr3 O9 141.2(3) 7_565 . ?
 O8 Zr3 Zr4 89.6(3) . 3_756 ?
 O8 Zr3 Zr4 33.05(16) . . ?
 O8 Zr3 Zr4 33.05(16) 2_765 3_756 ?
 O8 Zr3 Zr4 33.05(16) 2_765 5_766 ?
 O8 Zr3 Zr4 89.6(3) 2_765 . ?
 O8 Zr3 Zr4 33.05(16) . 4_566 ?
 O8 Zr3 Zr4 89.6(3) . 5_766 ?
 O8 Zr3 Zr4 89.6(3) 2_765 4_566 ?
 O8 Zr3 O8 105.5(7) . 2_765 ?
 O8 Zr3 O9 71.1(3) . 2_765 ?
 O8 Zr3 O9 71.1(3) . . ?
 O8 Zr3 O9 71.1(3) 2_765 . ?
 O8 Zr3 O9 71.1(3) 2_765 2_765 ?
 O9 Zr3 Zr4 38.1(2) 2_765 5_766 ?
 O9 Zr3 Zr4 38.1(2) . 3_756 ?
 O9 Zr3 Zr4 92.3(3) . 4_566 ?
 O9 Zr3 Zr4 92.3(3) . 5_766 ?
 O9 Zr3 Zr4 38.1(2) 2_765 4_566 ?
 O9 Zr3 Zr4 92.3(3) 2_765 . ?
 O9 Zr3 Zr4 92.3(3) 2_765 3_756 ?
 O9 Zr3 Zr4 38.1(2) . . ?
 O9 Zr3 O9 115.4(8) 2_765 . ?
 Zr3 Zr4 Zr3 88.69(5) 5_766 . ?
 Zr3 Zr4 Zr4 58.56(3) . 3_756 ?
 Zr3 Zr4 Zr4 58.56(3) 5_766 3_756 ?
 Zr4 Zr4 Zr3 60.71(3) 4_566 . ?
 Zr4 Zr4 Zr3 60.71(3) 4_566 5_766 ?
 Zr4 Zr4 Zr4 90.0 4_566 3_756 ?
 O8 Zr4 Zr3 36.0(5) . . ?
 O8 Zr4 Zr3 36.0(5) 6_556 5_766 ?
 O8 Zr4 Zr3 87.3(3) 6_556 . ?
 O8 Zr4 Zr3 87.3(3) . 5_766 ?
 O8 Zr4 Zr4 88.0(5) . 3_756 ?
 O8 Zr4 Zr4 33.1(3) . 4_566 ?
 O8 Zr4 Zr4 88.0(5) 6_556 3_756 ?
 O8 Zr4 Zr4 33.1(3) 6_556 4_566 ?
 O8 Zr4 O8 66.1(7) . 6_556 ?
 O8 Zr4 O10 146.7(3) . . ?
 O8 Zr4 O10 146.7(3) 6_556 . ?
 O8 Zr4 O7 79.2(4) . . ?
 O8 Zr4 O7 141.1(5) 6_556 . ?
 O8 Zr4 O7 141.2(5) . 6_556 ?
 O8 Zr4 O7 79.2(4) 6_556 6_556 ?
 O8 Zr4 O9 75.4(7) 6_556 6_556 ?
 O8 Zr4 O9 110.7(6) . 6_556 ?
 O8 Zr4 O9 110.7(6) 6_556 . ?
 O8 Zr4 O9 75.4(7) . . ?
 O10 Zr4 Zr3 117.81(14) . . ?
 O10 Zr4 Zr3 117.81(14) . 5_766 ?
 O10 Zr4 Zr4 87.5(2) . 3_756 ?
 O10 Zr4 Zr4 177.5(2) . 4_566 ?
 O7 Zr4 Zr3 73.3(3) 6_556 5_766 ?
 O7 Zr4 Zr3 73.3(3) . . ?
 O7 Zr4 Zr3 161.9(3) 6_556 . ?
 O7 Zr4 Zr3 161.9(3) . 5_766 ?
 O7 Zr4 Zr4 109.9(3) . 4_566 ?
 O7 Zr4 Zr4 108.4(3) 6_556 3_756 ?
 O7 Zr4 Zr4 108.4(3) . 3_756 ?
 O7 Zr4 Zr4 109.9(3) 6_556 4_566 ?
 O7 Zr4 O10 71.0(3) 6_556 . ?
 O7 Zr4 O10 71.0(3) . . ?
 O7 Zr4 O7 124.7(6) 6_556 . ?
 O11 Zr4 Zr3 121.49(17) . 5_766 ?
 O11 Zr4 Zr3 121.49(17) . . ?
 O11 Zr4 Zr4 90.1(3) . 4_566 ?
 O11 Zr4 Zr4 179.9(3) . 3_756 ?
 O11 Zr4 O8 92.1(5) . . ?
 O11 Zr4 O8 92.1(5) . 6_556 ?
 O11 Zr4 O10 92.4(4) . . ?
 O11 Zr4 O7 71.6(3) . . ?
 O11 Zr4 O7 71.6(3) . 6_556 ?
 O11 Zr4 O9 145.6(3) . 6_556 ?
 O11 Zr4 O9 145.6(3) . . ?
 O9 Zr4 Zr3 90.3(4) . 5_766 ?
 O9 Zr4 Zr3 39.4(5) . . ?
 O9 Zr4 Zr3 39.4(5) 6_556 5_766 ?
 O9 Zr4 Zr3 90.3(4) 6_556 . ?
 O9 Zr4 Zr4 95.5(5) 6_556 4_566 ?
 O9 Zr4 Zr4 34.4(3) 6_556 3_756 ?
 O9 Zr4 Zr4 34.4(3) . 3_756 ?
 O9 Zr4 Zr4 95.5(5) . 4_566 ?
 O9 Zr4 O10 82.5(5) 6_556 . ?
 O9 Zr4 O10 82.5(5) . . ?
 O9 Zr4 O7 74.7(4) . . ?
 O9 Zr4 O7 74.7(4) 6_556 6_556 ?
 O9 Zr4 O7 136.2(5) 6_556 . ?
 O9 Zr4 O7 136.2(5) . 6_556 ?
 O9 Zr4 O9 67.6(6) . 6_556 ?
 Zr2 Zr2 Zr2 90.0 3_655 4_565 ?
 Zr2 Zr2 Zr1 60.56(3) 3_655 5_665 ?
 Zr2 Zr2 Zr1 60.56(3) 3_655 . ?
 Zr1 Zr2 Zr2 59.33(3) 5_665 4_565 ?
 Zr1 Zr2 Zr2 59.33(3) . 4_565 ?
 Zr1 Zr2 Zr1 89.80(5) 5_665 . ?
 O14 Zr2 Zr2 88.5(2) . 4_565 ?
 O14 Zr2 Zr2 178.5(2) . 3_655 ?
 O14 Zr2 Zr1 118.58(13) . 5_665 ?
 O14 Zr2 Zr1 118.58(13) . . ?
 O15 Zr2 Zr2 178.3(5) . 4_565 ?
 O15 Zr2 Zr2 91.7(5) . 3_655 ?
 O15 Zr2 Zr1 121.6(3) . . ?
 O15 Zr2 Zr1 121.6(3) . 5_665 ?
 O15 Zr2 O14 89.8(5) . . ?
 O15 Zr2 O1 73.0(3) . . ?
 O15 Zr2 O1 73.0(3) . 6 ?
 O15 Zr2 O12 97.6(7) . . ?
 O15 Zr2 O12 97.6(7) . 6 ?
 O15 Zr2 O13 146.1(3) . 5_665 ?
 O15 Zr2 O13 146.1(3) . 2_665 ?
 O1 Zr2 Zr2 112.0(3) . 3_655 ?
 O1 Zr2 Zr2 106.3(3) . 4_565 ?
 O1 Zr2 Zr2 112.0(3) 6 3_655 ?
 O1 Zr2 Zr2 106.3(3) 6 4_565 ?
 O1 Zr2 Zr1 162.0(3) . 5_665 ?
 O1 Zr2 Zr1 72.7(3) . . ?
 O1 Zr2 Zr1 162.0(3) 6 . ?
 O1 Zr2 Zr1 72.7(3) 6 5_665 ?
 O1 Zr2 O14 68.5(3) 6 . ?
 O1 Zr2 O14 68.5(3) . . ?
 O1 Zr2 O1 124.2(6) 6 . ?
 O12 Zr2 Zr2 83.8(5) . 4_565 ?
 O12 Zr2 Zr2 35.2(3) 6 3_655 ?
 O12 Zr2 Zr2 83.8(5) 6 4_565 ?
 O12 Zr2 Zr2 35.2(3) . 3_655 ?
 O12 Zr2 Zr1 86.7(4) . 5_665 ?
 O12 Zr2 Zr1 31.1(5) 6 5_665 ?
 O12 Zr2 Zr1 31.1(5) . . ?
 O12 Zr2 Zr1 86.7(4) 6 . ?
 O12 Zr2 O14 144.5(3) . . ?
 O12 Zr2 O14 144.5(3) 6 . ?
 O12 Zr2 O1 146.8(5) 6 . ?
 O12 Zr2 O1 80.5(5) 6 6 ?
 O12 Zr2 O1 80.5(5) . . ?
 O12 Zr2 O1 146.8(5) . 6 ?
 O12 Zr2 O12 69.0(6) 6 . ?
 O12 Zr2 O13 61.9(6) 6 5_665 ?
 O12 Zr2 O13 61.9(6) . 2_665 ?
 O12 Zr2 O13 99.0(7) . 5_665 ?
 O12 Zr2 O13 99.0(7) 6 2_665 ?
 O13 Zr2 Zr2 34.1(3) 5_665 4_565 ?
 O13 Zr2 Zr2 85.3(5) 5_665 3_655 ?
 O13 Zr2 Zr2 85.3(5) 2_665 3_655 ?
 O13 Zr2 Zr2 34.1(3) 2_665 4_565 ?
 O13 Zr2 Zr1 85.9(4) 2_665 5_665 ?
 O13 Zr2 Zr1 85.9(4) 5_665 . ?
 O13 Zr2 Zr1 31.4(4) 2_665 . ?
 O13 Zr2 Zr1 31.4(4) 5_665 5_665 ?
 O13 Zr2 O14 93.5(5) 5_665 . ?
 O13 Zr2 O14 93.5(5) 2_665 . ?
 O13 Zr2 O1 76.9(5) 2_665 . ?
 O13 Zr2 O1 76.9(5) 5_665 6 ?
 O13 Zr2 O1 138.9(4) 5_665 . ?
 O13 Zr2 O1 138.9(4) 2_665 6 ?
 O13 Zr2 O13 67.3(6) 2_665 5_665 ?
 Zr2 Zr1 Zr2 58.88(5) . 3_655 ?
 Zr2 Zr1 Zr2 90.20(5) 4_565 3_655 ?
 Zr2 Zr1 Zr2 61.33(5) . 4_565 ?
 Zr2 Zr1 Zr2 58.88(5) 4_565 5_665 ?
 Zr2 Zr1 Zr2 61.34(5) 3_655 5_665 ?
 Zr2 Zr1 Zr2 90.20(5) . 5_665 ?
 O2 Zr1 Zr2 111.8(3) 2_665 4_565 ?
 O2 Zr1 Zr2 76.2(2) . . ?
 O2 Zr1 Zr2 76.2(2) 2_665 5_665 ?
 O2 Zr1 Zr2 111.2(3) . 4_565 ?
 O2 Zr1 Zr2 111.8(3) 7_565 5_665 ?
 O2 Zr1 Zr2 111.8(3) 8_655 . ?
 O2 Zr1 Zr2 166.2(3) 2_665 . ?
 O2 Zr1 Zr2 166.2(3) 7_565 3_655 ?
 O2 Zr1 Zr2 166.2(3) . 5_665 ?
 O2 Zr1 Zr2 76.2(2) 8_655 3_655 ?
 O2 Zr1 Zr2 111.2(3) 8_655 5_665 ?
 O2 Zr1 Zr2 111.2(3) 2_665 3_655 ?
 O2 Zr1 Zr2 166.2(3) 8_655 4_565 ?
 O2 Zr1 Zr2 111.8(3) . 3_655 ?
 O2 Zr1 Zr2 76.2(2) 7_565 4_565 ?
 O2 Zr1 Zr2 111.2(3) 7_565 . ?
 O2 Zr1 O2 117.5(5) 7_565 8_655 ?
 O2 Zr1 O2 117.5(5) 2_665 . ?
 O2 Zr1 O2 72.1(6) 7_565 . ?
 O2 Zr1 O2 76.6(7) 7_565 2_665 ?
 O2 Zr1 O2 72.1(6) 8_655 2_665 ?
 O2 Zr1 O2 76.6(7) 8_655 . ?
 O12 Zr1 Zr2 32.63(19) . 3_655 ?
 O12 Zr1 Zr2 86.9(4) . 5_665 ?
 O12 Zr1 Zr2 32.63(19) 2_665 4_565 ?
 O12 Zr1 Zr2 86.9(4) . 4_565 ?
 O12 Zr1 Zr2 32.63(19) . . ?
 O12 Zr1 Zr2 86.9(4) 2_665 . ?
 O12 Zr1 Zr2 86.9(4) 2_665 3_655 ?
 O12 Zr1 Zr2 32.63(19) 2_665 5_665 ?
 O12 Zr1 O2 141.6(3) 2_665 . ?
 O12 Zr1 O2 141.6(3) 2_665 8_655 ?
 O12 Zr1 O2 82.8(4) . . ?
 O12 Zr1 O2 141.6(3) . 2_665 ?
 O12 Zr1 O2 82.8(4) . 8_655 ?
 O12 Zr1 O2 82.8(4) 2_665 7_565 ?
 O12 Zr1 O2 82.8(4) 2_665 2_665 ?
 O12 Zr1 O2 141.6(3) . 7_565 ?
 O12 Zr1 O12 101.2(9) 2_665 . ?
 O12 Zr1 O13 66.1(3) 2_665 . ?
 O12 Zr1 O13 66.1(3) . 2_665 ?
 O12 Zr1 O13 66.1(3) 2_665 2_665 ?
 O12 Zr1 O13 66.1(3) . . ?
 O13 Zr1 Zr2 85.9(4) . . ?
 O13 Zr1 Zr2 34.0(2) . 5_665 ?
 O13 Zr1 Zr2 85.9(4) 2_665 3_655 ?
 O13 Zr1 Zr2 34.0(2) 2_665 . ?
 O13 Zr1 Zr2 34.0(2) 2_665 4_565 ?
 O13 Zr1 Zr2 34.0(2) . 3_655 ?
 O13 Zr1 Zr2 85.9(4) . 4_565 ?
 O13 Zr1 Zr2 85.9(4) 2_665 5_665 ?
 O13 Zr1 O2 143.9(3) 2_665 2_665 ?
 O13 Zr1 O2 81.5(5) 2_665 7_565 ?
 O13 Zr1 O2 143.9(3) . 7_565 ?
 O13 Zr1 O2 81.5(5) . 2_665 ?
 O13 Zr1 O2 143.9(3) . . ?
 O13 Zr1 O2 143.9(3) 2_665 8_655 ?
 O13 Zr1 O2 81.5(5) . 8_655 ?
 O13 Zr1 O2 81.5(5) 2_665 . ?
 O13 Zr1 O13 100.8(10) 2_665 . ?
 C22 O6 Zr3 135.4(8) . . ?
 Zr4 O8 Zr3 111.0(5) . . ?
 Zr4 O8 Zr3 111.0(5) 4_566 . ?
 Zr4 O8 Zr4 113.8(7) 4_566 . ?
 C22 O7 Zr4 128.9(10) . . ?
 Zr4 O9 Zr3 102.5(6) . . ?
 Zr4 O9 Zr3 102.5(6) 3_756 . ?
 Zr4 O9 Zr4 111.3(6) 3_756 . ?
 O6 C22 O7 124.7(14) . . ?
 O6 C22 C19 115.6(12) . . ?
 O7 C22 C19 115.1(14) . . ?
 C18 C19 C22 122.6(9) . . ?
 C18 C19 C20 120.0 . . ?
 C20 C19 C22 116.7(9) . . ?
 C19 C18 H18 120.0 . . ?
 C19 C18 C17 120.0 . . ?
 C17 C18 H18 120.0 . . ?
 C18 C17 H17 120.0 . . ?
 C16 C17 C18 120.0 . . ?
 C16 C17 H17 120.0 . . ?
 C17 C16 C21 120.0 . . ?
 C17 C16 C10 124.2(7) . . ?
 C21 C16 C10 115.1(7) . . ?
 C16 C21 H21 120.0 . . ?
 C16 C21 C20 120.0 . . ?
 C20 C21 H21 120.0 . . ?
 C19 C20 H20 120.0 . . ?
 C21 C20 C19 120.0 . . ?
 C21 C20 H20 120.0 . . ?
 C1 O2 Zr1 131.6(9) . . ?
 C1 O1 Zr2 136.2(11) . . ?
 C14 O3 C9 105.7(13) . . ?
 C14 O3 C15 139(2) . . ?
 C15 O3 C9 105.7(13) . . ?
 C29 N1 C12 120.0(8) . . ?
 C23 N1 C12 119.5(8) . . ?
 C23 N1 C29 119.6(6) . . ?
 Zr2 O12 Zr2 109.6(6) . 3_655 ?
 Zr1 O12 Zr2 116.3(6) . . ?
 Zr1 O12 Zr2 116.3(6) . 3_655 ?
 O3 C9 C10 134.2(7) . . ?
 O3 C9 C8 105.8(7) . . ?
 C10 C9 C8 120.0 . . ?
 C9 C10 C16 110.0(7) . . ?
 C9 C10 C11 120.0 . . ?
 C11 C10 C16 129.7(7) . . ?
 C10 C11 H11 120.0 . . ?
 C12 C11 C10 120.0 . . ?
 C12 C11 H11 120.0 . . ?
 C11 C12 N1 118.8(6) . . ?
 C13 C12 N1 120.9(6) . . ?
 C13 C12 C11 120.0 . . ?
 C12 C13 H13 120.0 . . ?
 C12 C13 C8 120.0 . . ?
 C8 C13 H13 120.0 . . ?
 C9 C8 C5 140.3(6) . . ?
 C13 C8 C9 120.0 . . ?
 C13 C8 C5 99.5(6) . . ?
 O2 C1 O1 115.8(14) . . ?
 O2 C1 C2 117.4(12) . . ?
 C2 C1 O1 116.9(14) . . ?
 C24 C26 C26 119.8(3) . 7 ?
 C27 C26 C26 120.1(3) . 7 ?
 C27 C26 C24 120.2(5) . . ?
 C6 C5 C8 120.6(6) . . ?
 C6 C5 C4 120.0 . . ?
 C4 C5 C8 115.8(6) . . ?
 C5 C6 H6 120.0 . . ?
 C7 C6 C5 120.0 . . ?
 C7 C6 H6 120.0 . . ?
 C6 C7 H7 120.0 . . ?
 C6 C7 C2 120.0 . . ?
 C2 C7 H7 120.0 . . ?
 C7 C2 C1 124.1(8) . . ?
 C3 C2 C1 114.1(9) . . ?
 C3 C2 C7 120.0 . . ?
 C2 C3 H3 120.0 . . ?
 C2 C3 C4 120.0 . . ?
 C4 C3 H3 120.0 . . ?
 C5 C4 H4 120.0 . . ?
 C3 C4 C5 120.0 . . ?
 C3 C4 H4 120.0 . . ?
 C27 C29 N1 118.9(7) . . ?
 O4 C29 N1 111.8(9) . . ?
 O4 C29 C27 125.7(10) . . ?
 C26 C24 C23 117.7(6) . . ?
 C26 C24 C25 117.9(6) . . ?
 C25 C24 C23 118.1(8) . . ?
 C26 C27 C29 120.6(6) . . ?
 C26 C27 C28 119.6(6) . . ?
 C28 C27 C29 119.8(7) . . ?
 N1 C23 C24 121.7(7) . . ?
 O5 C23 N1 114.5(9) . . ?
 O5 C23 C24 123.2(9) . . ?
 Zr2 O13 Zr2 111.9(6) 3_655 5_665 ?
 Zr2 O13 H13A 104.8 3_655 . ?
 Zr2 O13 H13A 104.8 5_665 . ?
 Zr1 O13 Zr2 114.6(5) . 5_665 ?
 Zr1 O13 Zr2 114.6(5) . 3_655 ?
 Zr1 O13 H13A 104.8 . . ?
 C24 C25 C25 119.4(4) . 7 ?
 C24 C25 H25 120.3 . . ?
 C25 C25 H25 120.3 7 . ?
 C27 C28 C28 120.3(4) . 7 ?
 C27 C28 H28 119.9 . . ?
 C28 C28 H28 119.9 7 . ?

loop_
  _geom_torsion_atom_site_label_1
  _geom_torsion_atom_site_label_2
  _geom_torsion_atom_site_label_3
  _geom_torsion_atom_site_label_4
  _geom_torsion
  _geom_torsion_site_symmetry_1
  _geom_torsion_site_symmetry_2
  _geom_torsion_site_symmetry_3
  _geom_torsion_site_symmetry_4
  _geom_torsion_publ_flag
 Zr3 O6 C22 O7 -27(3) . . . . ?
 Zr3 O6 C22 C19 178.3(8) . . . . ?
 Zr4 O7 C22 O6 26(3) . . . . ?
 Zr4 O7 C22 C19 -179.1(8) . . . . ?
 Zr2 O1 C1 O2 -36(3) . . . . ?
 Zr2 O1 C1 C2 178.8(10) . . . . ?
 Zr1 O2 C1 O1 30(3) . . . . ?
 Zr1 O2 C1 C2 174.9(10) . . . . ?
 O6 C22 C19 C18 -18(2) . . . . ?
 O6 C22 C19 C20 171.0(12) . . . . ?
 O7 C22 C19 C18 -175.2(11) . . . . ?
 O7 C22 C19 C20 13.9(18) . . . . ?
 C22 C19 C18 C17 -170.6(12) . . . . ?
 C22 C19 C20 C21 171.2(11) . . . . ?
 C19 C18 C17 C16 0.0 . . . . ?
 C18 C19 C20 C21 0.0 . . . . ?
 C18 C17 C16 C21 0.0 . . . . ?
 C18 C17 C16 C10 -169.3(10) . . . . ?
 C17 C16 C21 C20 0.0 . . . . ?
 C17 C16 C10 C9 -62.4(9) . . . . ?
 C17 C16 C10 C11 110.7(8) . . . . ?
 C16 C21 C20 C19 0.0 . . . . ?
 C16 C10 C11 C12 -172.5(11) . . . . ?
 C21 C16 C10 C9 127.8(6) . . . . ?
 C21 C16 C10 C11 -59.1(10) . . . . ?
 C20 C19 C18 C17 0.0 . . . . ?
 O2 C1 C2 C7 -176.9(13) . . . . ?
 O2 C1 C2 C3 18(2) . . . . ?
 O1 C1 C2 C7 -33(2) . . . . ?
 O1 C1 C2 C3 162.5(12) . . . . ?
 O3 C9 C10 C16 -5.5(9) . . . . ?
 O3 C9 C10 C11 -179.4(7) . . . . ?
 O3 C9 C8 C13 179.5(5) . . . . ?
 O3 C9 C8 C5 -6.5(12) . . . . ?
 N1 C12 C13 C8 173.3(8) . . . . ?
 N1 C29 C27 C26 -8(2) . . . . ?
 N1 C29 C27 C28 169.5(11) . . . . ?
 C9 C10 C11 C12 0.0 . . . . ?
 C9 C8 C5 C6 131.3(10) . . . . ?
 C9 C8 C5 C4 -27.4(14) . . . . ?
 C10 C16 C21 C20 170.2(9) . . . . ?
 C10 C9 C8 C13 0.0 . . . . ?
 C10 C9 C8 C5 173.9(12) . . . . ?
 C10 C11 C12 N1 -173.4(8) . . . . ?
 C10 C11 C12 C13 0.0 . . . . ?
 C11 C12 C13 C8 0.0 . . . . ?
 C12 N1 C29 C27 175.6(10) . . . . ?
 C12 N1 C29 O4 -24.7(15) . . . . ?
 C12 N1 C23 O5 4.7(7) . . . . ?
 C12 N1 C23 C24 -166.2(9) . . . . ?
 C12 C13 C8 C9 0.0 . . . . ?
 C12 C13 C8 C5 -176.1(8) . . . . ?
 C13 C8 C5 C6 -54.0(8) . . . . ?
 C13 C8 C5 C4 147.3(6) . . . . ?
 C8 C9 C10 C16 173.9(9) . . . . ?
 C8 C9 C10 C11 0.0 . . . . ?
 C8 C5 C6 C7 -157.8(10) . . . . ?
 C8 C5 C4 C3 158.8(10) . . . . ?
 C1 C2 C3 C4 165.5(13) . . . . ?
 C26 C26 C24 C23 -171.0(6) 7 . . . ?
 C26 C26 C24 C25 -19.4(15) 7 . . . ?
 C26 C26 C27 C29 -179.8(9) 7 . . . ?
 C26 C26 C27 C28 2.8(16) 7 . . . ?
 C26 C24 C23 N1 -11.0(14) . . . . ?
 C26 C24 C23 O5 178.8(8) . . . . ?
 C26 C24 C25 C25 19.3(14) . . . 7 ?
 C26 C27 C28 C28 -2.8(16) . . . 7 ?
 C5 C6 C7 C2 0.0 . . . . ?
 C6 C5 C4 C3 0.0 . . . . ?
 C6 C7 C2 C1 -164.0(15) . . . . ?
 C6 C7 C2 C3 0.0 . . . . ?
 C7 C2 C3 C4 0.0 . . . . ?
 C2 C3 C4 C5 0.0 . . . . ?
 C4 C5 C6 C7 0.0 . . . . ?
 C29 N1 C12 C11 -81.0(10) . . . . ?
 C29 N1 C12 C13 105.6(10) . . . . ?
 C29 N1 C23 O5 173.7(8) . . . . ?
 C29 N1 C23 C24 2.8(11) . . . . ?
 C29 C27 C28 C28 179.8(9) . . . 7 ?
 C24 C26 C27 C29 0(2) . . . . ?
 C24 C26 C27 C28 -177.9(13) . . . . ?
 C27 C26 C24 C23 9.7(18) . . . . ?
 C27 C26 C24 C25 161.3(12) . . . . ?
 C23 N1 C12 C11 88.0(8) . . . . ?
 C23 N1 C12 C13 -85.4(7) . . . . ?
 C23 N1 C29 C27 6.7(16) . . . . ?
 C23 N1 C29 O4 166.4(8) . . . . ?
 C23 C24 C25 C25 170.8(6) . . . 7 ?
 C25 C24 C23 N1 -162.6(8) . . . . ?
 C25 C24 C23 O5 27.2(14) . . . . ?
 C14 O3 C9 C10 94.4(16) . . . . ?
 C14 O3 C9 C8 -85.0(16) . . . . ?
 C15 O3 C9 C10 -58.8(18) . . . . ?
 C15 O3 C9 C8 121.7(18) . . . . ?
 O4 C29 C27 C26 -164.5(13) . . . . ?
 O4 C29 C27 C28 13(2) . . . . ?

_smtbx_masks_special_details       ?
loop_
  _smtbx_masks_void_nr
  _smtbx_masks_void_average_x
  _smtbx_masks_void_average_y
  _smtbx_masks_void_average_z
  _smtbx_masks_void_volume
  _smtbx_masks_void_count_electrons
  _smtbx_masks_void_content
 1 -0.394 -0.517 -0.593 14736.7 2181.9 ?

_smtbx_masks_void_probe_radius     1.2
_smtbx_masks_void_truncation_radius  1.2
_shelx_res_file
;
TITL p_a.res in Pmmm
    p.res
    created by SHELXL-2016/6 at 22:19:47 on 02-Mar-2024
REM Old TITL p in P2221 #17
REM SHELXT solution in Pmmm
REM R1 0.352, Rweak 0.016, Alpha 0.095, Orientation as input
REM Formula found by SHELXT: C173 O52 N53 Zr3 I6
CELL 1.54184 23.5213 23.5213 33.7539 90 90 90
ZERR 8 0.0014 0 0.0022 0 0 0
LATT 1
SYMM -X,-Y,+Z
SYMM -X,+Y,-Z
SYMM +X,-Y,-Z
SFAC C H N O Zr
UNIT 224 100 8 88 12
EQIV $1 +X,-Y,+Z
EQIV $2 +X,1-Y,-Z
EQIV $3 2-X,+Y,1-Z
EQIV $4 +X,1-Y,1-Z
FLAT O3 C9 C10 C11 C12 C13 C8 C5 C16 N1
FLAT O5 C23 N1 C29 O4 C12 C24 C27 C26 C25 C25_$1 C24_$1 C26_$1 C27_$1 =
 C28_$1 C28 C29_$1 O4_$1 N1_$1 C23_$1 O5_$1 C12_$1
DFIX 1.294 O4 C29
DFIX 1.294 O5 C23
DFIX 2.245 O4 N1
DFIX 2.245 O5 N1
DFIX 2.586 O4 C12
DFIX 2.586 O5 C12
DFIX 1.4 C12 N1
DFIX 1.4 N1 C29
DFIX 1.4 C29 C27
DFIX 1.4 C24 C23
DFIX 1.4 C23 N1
DFIX 2.4 N1 C27
DFIX 2.4 C29 C26
DFIX 2.4 C27 C24
DFIX 2.4 C26 C23
DFIX 2.4 C24 N1
DFIX 2.4 C23 C29
DFIX 2.8 N1 C26
DFIX 2.8 C29 C24
DFIX 1.4 C27 C28
DFIX 1.4 C28 C28_$1
DFIX 1.4 C28 C27
DFIX 1.4 C27 C26
DFIX 1.4 C26_$1 C26
DFIX 2.4 C27 C28_$1
DFIX 2.4 C28 C27_$1
DFIX 2.4 C28 C26
DFIX 2.4 C27_$1 C26
DFIX 2.4 C26_$1 C27
DFIX 2.4 C26 C28
DFIX 2.8 C27 C27_$1
DFIX 2.8 C26 C28_$1
DFIX 2.8 C26_$1 C28
DFIX 1.4 C26 C26_$1
DFIX 1.4 C26 C24
DFIX 1.4 C24 C25
DFIX 1.4 C25_$1 C25
DFIX 1.4 C25 C24
DFIX 2.4 C24 C26_$1
DFIX 2.4 C26 C24_$1
DFIX 2.4 C26 C25
DFIX 2.4 C24_$1 C25
DFIX 2.4 C25_$1 C24
DFIX 2.4 C25 C26
DFIX 2.8 C24 C24_$1
DFIX 2.8 C25 C26_$1
DFIX 2.8 C25_$1 C26
DFIX 1.4 C26 C27
DFIX 1.4 C27 C29
DFIX 1.4 C29 N1
DFIX 1.4 N1 C23
DFIX 1.4 C23 C24
DFIX 1.4 C24 C26
DFIX 2.4 C26 C29
DFIX 2.4 C27 N1
DFIX 2.4 C29 C23
DFIX 2.4 N1 C24
DFIX 2.4 C23 C26
DFIX 2.4 C24 C27
DFIX 2.8 C26 N1
DFIX 2.8 C23 C27
DFIX 2.8 C24 C29
DFIX 1.305 C15 O3
DFIX 1.305 C14 O3
DFIX 2.109 C15 C9
DFIX 2.109 C14 C9
EADP O1 C1 O2 C2 C7 C3 C4 C5 C6 C8 C9 O3 C15 C14 C10 C11 C12 C13 C16 C17 =
 C18 C19 C20 C21 C22 O6 O7 N1 O4 C29 C23 O5 C24 C26 C27 C28 C25
EADP O12 O13 O14 O15 O9 O8 O10 O11
EADP Zr3 Zr4 Zr1 Zr2
DFIX 3.566 O14 O14_$2
FLAT Zr2 Zr2_$2 O14_$2 O14
DFIX 3.566 O10_$3 O10
DFIX 3.566 O11_$4 O11
FLAT Zr4_$3 Zr4 O10 O10_$3
FLAT Zr4 O11 O11_$4 Zr4_$4
DFIX 1.49 C22 C19

L.S. 99 0 0
PLAN  128
TEMP 24.85
CONF
BOND $H
list 4
MORE -1
fmap 2 53
ACTA
ABIN
REM <olex2.extras>
REM <HklSrc "%.\\p.hkl">
REM </olex2.extras>

WGHT    0.200000
FVAR       0.13875
ZR3   5    1.000000    0.500000    0.427227    10.25000    0.02427    0.05339 =
         0.02723    0.00000    0.00000    0.00000
ZR4   5    0.922072    0.426894    0.500000    10.50000    0.02427    0.05339 =
         0.02723    0.00000    0.00000    0.00000
ZR2   5    0.572828    0.424420    0.000000    10.50000    0.02427    0.05339 =
         0.02723    0.00000    0.00000    0.00000
ZR1   5    0.500000    0.500000    0.072890    10.25000    0.02427    0.05339 =
         0.02723    0.00000    0.00000    0.00000
O6    4    0.942940    0.443564    0.396135    11.00000    0.10845    0.08043 =
         0.04403   -0.01539   -0.00614    0.02180
O8    4    0.925174    0.500000    0.466854    10.50000    0.09152    0.13138 =
         0.04467    0.00000   -0.02686    0.00000
O10   4    0.926394    0.326088    0.500000    10.50000    0.09152    0.13138 =
         0.04467    0.00000   -0.02686    0.00000
O7    4    0.891386    0.393877    0.440050    11.00000    0.10845    0.08043 =
         0.04403   -0.01539   -0.00614    0.02180
O11   4    0.846230    0.426780    0.500000    10.50000    0.09152    0.13138 =
         0.04467    0.00000   -0.02686    0.00000
O9    4    1.000000    0.417910    0.463397    10.50000    0.09152    0.13138 =
         0.04467    0.00000   -0.02686    0.00000
C22   1    0.900670    0.414197    0.405386    11.00000    0.10845    0.08043 =
         0.04403   -0.01539   -0.00614    0.02180
AFIX  66
C19   1    0.871434    0.380151    0.369908    11.00000    0.10845    0.08043 =
         0.04403   -0.01539   -0.00614    0.02180
C18   1    0.880403    0.393825    0.330336    11.00000    0.10845    0.08043 =
         0.04403   -0.01539   -0.00614    0.02180
AFIX  43
H18   2    0.908309    0.420045    0.323471    11.00000   -1.20000
AFIX  65
C17   1    0.847665    0.368308    0.301024    11.00000    0.10845    0.08043 =
         0.04403   -0.01539   -0.00614    0.02180
AFIX  43
H17   2    0.853666    0.377457    0.274548    11.00000   -1.20000
AFIX  65
C16   1    0.805957    0.329118    0.311285    11.00000    0.10845    0.08043 =
         0.04403   -0.01539   -0.00614    0.02180
C21   1    0.796987    0.315444    0.350857    11.00000    0.10845    0.08043 =
         0.04403   -0.01539   -0.00614    0.02180
AFIX  43
H21   2    0.769081    0.289223    0.357721    11.00000   -1.20000
AFIX  65
C20   1    0.829725    0.340960    0.380169    11.00000    0.10845    0.08043 =
         0.04403   -0.01539   -0.00614    0.02180
AFIX  43
H20   2    0.823724    0.331812    0.406645    11.00000   -1.20000
AFIX   0
O2    4    0.559252    0.443737    0.107444    11.00000    0.10845    0.08043 =
         0.04403   -0.01539   -0.00614    0.02180
O14   4    0.679492    0.427137    0.000000    10.50000    0.09152    0.13138 =
         0.04467    0.00000   -0.02686    0.00000
O15   4    0.575429    0.335846    0.000000    10.50000    0.09152    0.13138 =
         0.04467    0.00000   -0.02686    0.00000
O1    4    0.607202    0.398609    0.056593    11.00000    0.10845    0.08043 =
         0.04403   -0.01539   -0.00614    0.02180
O3    4    0.734572    0.383769    0.253702    11.00000    0.10845    0.08043 =
         0.04403   -0.01539   -0.00614    0.02180
N1    3    0.750575    0.148465    0.242402    11.00000    0.10845    0.08043 =
         0.04403   -0.01539   -0.00614    0.02180
O12   4    0.500000    0.434079    0.035162    10.50000    0.09152    0.13138 =
         0.04467    0.00000   -0.02686    0.00000
AFIX  66
C9    1    0.745365    0.326668    0.256604    11.00000    0.10845    0.08043 =
         0.04403   -0.01539   -0.00614    0.02180
C10   1    0.776070    0.293185    0.282940    11.00000    0.10845    0.08043 =
         0.04403   -0.01539   -0.00614    0.02180
C11   1    0.779242    0.234741    0.277258    11.00000    0.10845    0.08043 =
         0.04403   -0.01539   -0.00614    0.02180
AFIX  43
H11   2    0.799786    0.212339    0.294878    11.00000   -1.20000
AFIX  65
C12   1    0.751711    0.209780    0.245239    11.00000    0.10845    0.08043 =
         0.04403   -0.01539   -0.00614    0.02180
C13   1    0.721006    0.243263    0.218903    11.00000    0.10845    0.08043 =
         0.04403   -0.01539   -0.00614    0.02180
AFIX  43
H13   2    0.702585    0.226562    0.197480    11.00000   -1.20000
AFIX  65
C8    1    0.717833    0.301707    0.224584    11.00000    0.10845    0.08043 =
         0.04403   -0.01539   -0.00614    0.02180
AFIX   0
C1    1    0.588561    0.399816    0.097174    11.00000    0.10845    0.08043 =
         0.04403   -0.01539   -0.00614    0.02180
C26   1    0.754536    0.029948    0.246303    11.00000    0.10845    0.08043 =
         0.04403   -0.01539   -0.00614    0.02180
O5    4    0.669593    0.151019    0.276448    11.00000    0.10845    0.08043 =
         0.04403   -0.01539   -0.00614    0.02180
AFIX  66
C5    1    0.674755    0.318073    0.188777    11.00000    0.10845    0.08043 =
         0.04403   -0.01539   -0.00614    0.02180
C6    1    0.686536    0.301690    0.150072    11.00000    0.10845    0.08043 =
         0.04403   -0.01539   -0.00614    0.02180
AFIX  43
H6    2    0.710764    0.271217    0.145260    11.00000   -1.20000
AFIX  65
C7    1    0.662106    0.330853    0.118560    11.00000    0.10845    0.08043 =
         0.04403   -0.01539   -0.00614    0.02180
AFIX  43
H7    2    0.669989    0.319892    0.092664    11.00000   -1.20000
AFIX  65
C2    1    0.625895    0.376399    0.125753    11.00000    0.10845    0.08043 =
         0.04403   -0.01539   -0.00614    0.02180
C3    1    0.614113    0.392783    0.164457    11.00000    0.10845    0.08043 =
         0.04403   -0.01539   -0.00614    0.02180
AFIX  43
H3    2    0.589886    0.423256    0.169269    11.00000   -1.20000
AFIX  65
C4    1    0.638543    0.363620    0.195970    11.00000    0.10845    0.08043 =
         0.04403   -0.01539   -0.00614    0.02180
AFIX  43
H4    2    0.630660    0.374582    0.221866    11.00000   -1.20000
AFIX   0
C29   1    0.798195    0.118889    0.227147    11.00000    0.10845    0.08043 =
         0.04403   -0.01539   -0.00614    0.02180
C24   1    0.711564    0.059275    0.265832    11.00000    0.10845    0.08043 =
         0.04403   -0.01539   -0.00614    0.02180
C27   1    0.797631    0.059530    0.227234    11.00000    0.10845    0.08043 =
         0.04403   -0.01539   -0.00614    0.02180
C23   1    0.708496    0.119339    0.260231    11.00000    0.10845    0.08043 =
         0.04403   -0.01539   -0.00614    0.02180
O13   4    0.434652    0.500000    0.035233    10.50000    0.09152    0.13138 =
         0.04467    0.00000   -0.02686    0.00000
AFIX  13
H13A  2    0.400770    0.500000    0.052130    10.50000   -1.50000
AFIX   0
C25   1    0.661149    0.030021    0.274242    11.00000    0.10845    0.08043 =
         0.04403   -0.01539   -0.00614    0.02180
AFIX  43
H25   2    0.627943    0.049959    0.279781    11.00000   -1.20000
AFIX   0
C28   1    0.839020    0.029940    0.206841    11.00000    0.10845    0.08043 =
         0.04403   -0.01539   -0.00614    0.02180
AFIX  43
H28   2    0.867017    0.049627    0.193047    11.00000   -1.20000
AFIX   0
C14   1    0.773120    0.403882    0.229666    10.50000    0.10845    0.08043 =
         0.04403   -0.01539   -0.00614    0.02180
C15   1    0.709220    0.397962    0.287070    10.50000    0.10845    0.08043 =
         0.04403   -0.01539   -0.00614    0.02180
O4    4    0.827134    0.149329    0.204908    11.00000    0.10845    0.08043 =
         0.04403   -0.01539   -0.00614    0.02180
HKLF 4


REM  p_a.res in Pmmm
REM R1 =  0.1484 for    5239 Fo > 4sig(Fo)  and  0.2269 for all   11262 data
REM    111 parameters refined using     99 restraints

END

WGHT      0.2000      0.0000

REM Highest difference peak  2.816,  deepest hole -1.498,  1-sigma level  0.152
Q1    1   0.8341  0.4563  0.5000  10.50000  0.05    2.82
Q2    1   0.6645  0.4574  0.0000  10.50000  0.05    2.40
Q3    1   0.9632  0.3283  0.5000  10.50000  0.05    1.48
Q4    1   0.4194  0.5000  0.0381  10.50000  0.05    1.27
Q5    1   0.9226  0.0751  0.0000  10.50000  0.05    1.26
Q6    1   0.5477  0.3362  0.0000  10.50000  0.05    1.21
Q7    1   0.5684  0.0787  0.5000  10.50000  0.05    1.20
Q8    1   0.6966  0.5000  0.0000  10.25000  0.05    1.15
Q9    1   0.5000  0.0000  0.4254  10.25000  0.05    1.07
Q10   1   1.0000  0.0000  0.0749  10.25000  0.05    1.04
Q11   1   0.3774  0.5000  0.0702  10.50000  0.05    0.88
Q12   1   0.9078  0.5000  0.3818  10.50000  0.05    0.78
Q13   1   0.7147  0.1227  0.2410  11.00000  0.05    0.76
Q14   1   0.7398  0.4153  0.2996  11.00000  0.05    0.76
Q15   1   0.6202  0.4014  0.0604  11.00000  0.05    0.75
Q16   1   0.5000  0.4121  0.0528  10.50000  0.05    0.75
Q17   1   0.8249  0.3403  0.3048  11.00000  0.05    0.71
Q18   1   0.7968  0.3198  0.3242  11.00000  0.05    0.68
Q19   1   0.6323  0.1478  0.2992  11.00000  0.05    0.68
Q20   1   0.7240  0.1460  0.2767  11.00000  0.05    0.65
Q21   1   0.7562  0.4665  0.2600  11.00000  0.05    0.63
Q22   1   0.8347  0.3598  0.4384  11.00000  0.05    0.62
Q23   1   0.8057  0.1664  0.1814  11.00000  0.05    0.61
Q24   1   0.6542  0.3386  0.2276  11.00000  0.05    0.59
Q25   1   0.8576  0.5000  0.4623  10.50000  0.05    0.58
Q26   1   0.7473  0.0519  0.2804  11.00000  0.05    0.58
Q27   1   0.7852  0.3817  0.2844  11.00000  0.05    0.57
Q28   1   0.7594  0.3285  0.2608  11.00000  0.05    0.56
Q29   1   0.8237  0.4110  0.3423  11.00000  0.05    0.55
Q30   1   0.8777  0.3647  0.3770  11.00000  0.05    0.53
Q31   1   0.6778  0.3036  0.1581  11.00000  0.05    0.52
Q32   1   0.7014  0.0396  0.3016  11.00000  0.05    0.52
Q33   1   0.8546  0.1479  0.2346  11.00000  0.05    0.51
Q34   1   0.6037  0.3826  0.2252  11.00000  0.05    0.51
Q35   1   0.8645  0.3715  0.4612  11.00000  0.05    0.51
Q36   1   0.8233  0.2402  0.2432  11.00000  0.05    0.50
Q37   1   0.6811  0.3619  0.1197  11.00000  0.05    0.50
Q38   1   0.7393  0.2356  0.2016  11.00000  0.05    0.50
Q39   1   0.7839  0.3609  0.4028  11.00000  0.05    0.49
Q40   1   0.8371  0.4399  0.4018  11.00000  0.05    0.49
Q41   1   0.9537  0.5000  0.4793  10.50000  0.05    0.48
Q42   1   0.7277  0.2205  0.2600  11.00000  0.05    0.46
Q43   1   0.6905  0.2378  0.2446  11.00000  0.05    0.45
Q44   1   0.6665  0.3922  0.2772  11.00000  0.05    0.45
Q45   1   0.8228  0.5000  0.4405  10.50000  0.05    0.45
Q46   1   0.7167  0.0000  0.2187  10.50000  0.05    0.44
Q47   1   0.7608  0.0214  0.2408  11.00000  0.05    0.44
Q48   1   0.8322  0.0000  0.0744  10.50000  0.05    0.43
Q49   1   1.0000  0.2648  0.5000  10.25000  0.05    0.43
Q50   1   0.7827  0.4351  0.2266  11.00000  0.05    0.43
Q51   1   0.7766  0.1483  0.2355  11.00000  0.05    0.42
Q52   1   0.6179  0.0000  0.0000  10.25000  0.05    0.42
Q53   1   0.7001  0.4639  0.2989  11.00000  0.05    0.41
Q54   1   0.8446  0.1060  0.1832  11.00000  0.05    0.41
Q55   1   1.0000  0.0000  0.3784  10.25000  0.05    0.41
Q56   1   0.7569  0.3066  0.1996  11.00000  0.05    0.41
Q57   1   0.7410  0.0839  0.1983  11.00000  0.05    0.41
Q58   1   0.7266  0.5000  0.2763  10.50000  0.05    0.40
Q59   1   0.6831  0.3998  0.1947  11.00000  0.05    0.39
Q60   1   0.7030  0.3826  0.2603  11.00000  0.05    0.39
Q61   1   0.6793  0.1054  0.2185  11.00000  0.05    0.39
Q62   1   0.9000  0.3673  0.3334  11.00000  0.05    0.38
Q63   1   0.8321  0.4078  0.2789  11.00000  0.05    0.38
Q64   1   1.0000  0.2008  0.0000  10.25000  0.05    0.38
Q65   1   0.6360  0.3842  0.1156  11.00000  0.05    0.37
Q66   1   0.8244  0.2065  0.2216  11.00000  0.05    0.37
Q67   1   0.8470  0.0511  0.0000  10.50000  0.05    0.37
Q68   1   0.5967  0.0630  0.2819  11.00000  0.05    0.37
Q69   1   0.6968  0.2819  0.1402  11.00000  0.05    0.37
Q70   1   0.6214  0.0314  0.2614  11.00000  0.05    0.36
Q71   1   0.8244  0.3262  0.3964  11.00000  0.05    0.36
Q72   1   0.6125  0.0000  0.3041  10.50000  0.05    0.35
Q73   1   0.6984  0.0385  0.2027  11.00000  0.05    0.35
Q74   1   0.5000  0.2443  0.0000  10.25000  0.05    0.35
Q75   1   0.6347  0.3404  0.0815  11.00000  0.05    0.35
Q76   1   0.7344  0.3715  0.2521  11.00000  0.05    0.35
Q77   1   0.8229  0.4138  0.5420  11.00000  0.05    0.35
Q78   1   0.6720  0.0491  0.5000  10.50000  0.05    0.35
Q79   1   0.9238  0.3207  0.4592  11.00000  0.05    0.35
Q80   1   0.7737  0.4037  0.0000  10.50000  0.05    0.35
Q81   1   0.7141  0.4064  0.1813  11.00000  0.05    0.34
Q82   1   0.6047  0.0168  0.2403  11.00000  0.05    0.34
Q83   1   0.7226  0.4082  0.0000  10.50000  0.05    0.33
Q84   1   0.6667  0.0394  0.3236  11.00000  0.05    0.33
Q85   1   0.8002  0.1795  0.0000  10.50000  0.05    0.33
Q86   1   0.6158  0.3778  0.1592  11.00000  0.05    0.33
Q87   1   0.8211  0.1556  0.2773  11.00000  0.05    0.33
Q88   1   0.7650  0.2879  0.5000  10.50000  0.05    0.33
Q89   1   0.8736  0.0441  0.2399  11.00000  0.05    0.32
Q90   1   0.8212  0.4000  0.2383  11.00000  0.05    0.32
Q91   1   0.8480  0.0391  0.2592  11.00000  0.05    0.32
Q92   1   0.6806  0.4417  0.1265  11.00000  0.05    0.32
Q93   1   0.6860  0.5000  0.3606  10.50000  0.05    0.31
Q94   1   0.6406  0.2743  0.1979  11.00000  0.05    0.31
Q95   1   0.7044  0.2870  0.2226  11.00000  0.05    0.31
Q96   1   0.5000  0.3747  0.0000  10.25000  0.05    0.30
Q97   1   0.8904  0.4438  0.3189  11.00000  0.05    0.30
Q98   1   0.8077  0.0000  0.1988  10.50000  0.05    0.30
Q99   1   0.7826  0.2254  0.3012  11.00000  0.05    0.30
Q100  1   0.6780  0.1034  0.3027  11.00000  0.05    0.30
Q101  1   0.7416  0.4186  0.2378  11.00000  0.05    0.30
Q102  1   0.7799  0.1411  0.1976  11.00000  0.05    0.29
Q103  1   0.9394  0.0644  0.1018  11.00000  0.05    0.29
Q104  1   0.6191  0.0837  0.4404  11.00000  0.05    0.29
Q105  1   0.8156  0.0000  0.2468  10.50000  0.05    0.29
Q106  1   0.8992  0.0000  0.2236  10.50000  0.05    0.29
Q107  1   0.6724  0.3957  0.3394  11.00000  0.05    0.29
Q108  1   0.7738  0.2850  0.2145  11.00000  0.05    0.29
Q109  1   0.7098  0.3329  0.1778  11.00000  0.05    0.28
Q110  1   0.9670  0.1742  0.0000  10.50000  0.05    0.28
Q111  1   0.5890  0.3231  0.1475  11.00000  0.05    0.28
Q112  1   0.9004  0.1171  0.0665  11.00000  0.05    0.28
Q113  1   0.5813  0.2513  0.0000  10.50000  0.05    0.28
Q114  1   1.0000  0.5000  0.5000  10.12500  0.05    0.28
Q115  1   0.8336  0.1014  0.2131  11.00000  0.05    0.28
Q116  1   1.0000  0.4370  0.2834  10.50000  0.05    0.28
Q117  1   0.7993  0.3244  0.5000  10.50000  0.05    0.27
Q118  1   0.7975  0.0000  0.0000  10.25000  0.05    0.27
Q119  1   0.6483  0.0000  0.3399  10.50000  0.05    0.27
Q120  1   0.8698  0.4602  0.3598  11.00000  0.05    0.26
Q121  1   0.6311  0.1949  0.2615  11.00000  0.05    0.26
Q122  1   0.7325  0.3070  0.3638  11.00000  0.05    0.26
Q123  1   0.7983  0.0553  0.1985  11.00000  0.05    0.26
Q124  1   0.8022  0.3219  0.0000  10.50000  0.05    0.26
Q125  1   0.7793  0.0304  0.1766  11.00000  0.05    0.25
Q126  1   1.0157  0.3604  0.4335  11.00000  0.05    0.25
Q127  1   0.8443  0.2199  0.2779  11.00000  0.05    0.25
Q128  1   0.8186  0.3431  0.2258  11.00000  0.05    0.25
;
_shelx_res_checksum                15510
_shelx_hkl_file
;
  -1  -1   0    1.79    1.13
   0   2   0 3139.47  239.42
   0  -2   0 3142.85  239.41
  -2   1   0 2677.17  211.54
  -2  -1   0 2873.44  212.02
  -2  -2   0 1921.60  147.34
  -3   0   0   64.17    6.74
  -1  -3   0   -0.79    2.44
  -3   1   0   -0.81    1.96
  -3  -1   0    0.68    2.63
  -3  -2   0  325.37   25.35
  -3   2   0  289.54   24.08
  -3  -3   0   -2.60    4.45
  -4   0   0 1423.63  109.74
  -1  -4   0   46.20    7.58
  -4  -2   0  410.24   32.96
  -4   2   0  383.34   31.63
  -3  -4   0 1118.54   87.62
  -4  -4   0 5529.37  423.15
  -5   0   0  417.66   34.79
  -5   1   0    2.30    6.10
  -5  -1   0   -2.72    6.21
  -1  -5   0    2.37    6.67
  -5   2   0  229.04   21.60
  -5  -2   0  252.65   23.59
  -5   3   0    2.90    5.92
  -5  -3   0    1.62    8.99
  -3  -5   0   -1.41    8.69
  -5  -4   0 1544.28  121.06
  -5  -5   0   -0.65    9.52
   0  -6   0  523.54   43.10
  -6  -1   0  740.41   59.18
  -6   1   0  716.15   58.55
  -6   2   0  392.20   34.60
  -6  -2   0  434.70   36.76
  -3  -6   0   15.50   10.53
  -6   3   0   31.70    7.45
  -6  -3   0   43.80   10.45
  -6  -4   0  471.70   41.46
  -5  -6   0 1224.42   97.78
  -6  -6   0 4379.51  337.26
  -7   0   0  432.86   37.91
  -7  -1   0    5.45    9.09
  -7   1   0    3.56    7.82
  -1  -7   0    1.63    8.56
   1  -7   0   -4.73    6.37
  -2  -7   0   -2.94    9.26
  -7   2   0   -1.13    7.07
  -7  -2   0   -1.72    8.85
  -7  -3   0   -1.69    9.69
  -7   3   0    1.98    6.55
  -3  -7   0   -3.30    8.93
  -7  -4   0   51.85   12.56
  -7   4   0   50.16   10.30
  -7  -5   0   -2.52   10.32
  -5  -7   0    3.91   10.81
  -7  -6   0  372.36   36.12
  -7  -7   0    1.83   12.00
   0  -8   0  139.59   17.63
  -8   1   0    7.14    7.96
  -8  -1   0    4.25    9.50
  -1  -8   0   -1.43    8.92
  -8  -2   0   19.71   10.86
  -8   2   0   11.92    7.67
  -2  -8   0   33.63   10.80
  -8  -3   0   74.79   14.38
  -8   3   0   59.32    9.86
  -8   4   0   14.22    6.42
  -8  -4   0   21.57   11.24
  -4  -8   0    9.10   10.09
  -8  -5   0   21.26   11.44
  -5  -8   0   -2.71   10.53
  -8  -6   0  402.02   38.57
  -7  -8   0  399.37   39.46
  -8  -8   0 3602.53  263.85
  -8  -8   0 3475.68  264.14
  -8  -8   0 3098.68  264.43
   0  -9   0   80.96   12.38
  -1  -9   0    3.97    9.52
  -9  -1   0    0.60    8.79
  -9   1   0   -1.97    7.88
  -2  -9   0    7.49    9.52
  -9   2   0    2.88    7.49
  -9  -2   0    3.88    9.13
  -3  -9   0   -0.29   10.15
  -9   3   0    3.05    6.83
  -9  -3   0    3.78    9.72
  -9  -4   0   10.56   10.75
  -4  -9   0   18.76   11.21
  -9   4   0    2.67    6.24
  -9  -5   0   -0.37   10.36
  -5  -9   0   -3.48   10.81
  -9  -6   0   90.28   15.86
  -9  -6   0   59.00   16.96
  -9  -6   0   83.88   16.71
  -9  -7   0    9.47   11.08
  -9  -7   0    7.01   17.03
  -9  -7   0   13.92   13.28
  -7  -9   0    3.75   12.28
  -9  -8   0  942.99   80.63
  -9  -8   0  910.26   79.02
  -9  -9   0   20.50   13.96
  -9  -9   0   13.36   14.82
 -10   0   0  391.92   35.94
 -10   1   0  248.10   25.66
 -10  -1   0  269.46   28.04
 -10  -2   0  186.57   26.72
 -10   2   0  192.39   21.11
 -10  -3   0   15.66   11.17
 -10   3   0   11.26    7.53
  -3 -10   0    4.85   11.63
 -10  -4   0   49.48   14.56
 -10  -4   0   52.76   17.38
 -10  -5   0  211.06   28.65
 -10  -5   0  230.01   24.68
 -10  -5   0  250.76   30.03
  -6 -10   0   32.40   14.83
 -10  -6   0   24.82   10.86
 -10  -6   0   15.23   13.66
 -10  -7   0   91.92   18.05
  -7 -10   0   22.30   15.58
 -10  -7   0  107.32   24.10
 -10  -8   0  522.79   44.20
 -10  -8   0  421.32   46.11
 -10  -8   0  416.56   48.01
  -9 -10   0  236.35   29.22
  -9 -10   0  179.91   35.50
 -10 -10   0 1159.78  100.38
 -10 -10   0 1184.41   98.78
   0  11   0 7441.63  572.90
   0 -11   0 7540.67  574.79
   1  11   0    3.09    6.70
  -1 -11   0    3.90   11.14
   1 -11   0    7.19   12.02
  -1 -11   0   -3.37   11.43
 -11  -1   0   15.40   18.74
  -1  11   0    5.37    8.13
 -11   1   0   17.29   10.47
 -11  -1   0   10.72   11.28
 -11  -2   0    1.51   15.24
  -2 -11   0   -6.95   11.52
  -2 -11   0   -5.15   11.70
  -2  11   0    3.35    6.90
 -11  -2   0   -1.34   11.81
   2  11   0   -2.02    5.88
 -11  -3   0    9.19   12.59
   3  11   0    0.15    6.25
  -3 -11   0    2.64   13.22
  -3  11   0    7.66    7.59
 -11   3   0    1.91    8.10
 -11  -3   0    0.41   15.67
  -4  11   0  392.59   33.73
   4  11   0  376.84   33.52
   5  11   0    0.96    7.37
 -11  -5   0    2.12   16.39
  -5  11   0    1.74    7.82
  -5 -11   0    4.91   14.18
 -11  -5   0    4.37   12.98
 -11  -6   0   23.21   18.64
 -11  -6   0   28.60   11.39
  -6 -11   0   75.73   19.06
 -11  -6   0   43.60   16.62
 -11  -7   0    9.23   11.12
   7  11   0   -2.22    8.72
  -7 -11   0   -1.12   15.07
 -11  -7   0    5.22   20.17
 -11  -7   0   12.54   21.26
  -8 -11   0    6.89   27.83
  -8 -11   0   -4.79   16.43
 -11  -8   0   19.94   12.30
   8  11   0    8.06    9.07
 -11  -8   0    6.03   22.63
 -11  -8   0   18.60   17.56
 -11  -9   0    6.09   18.48
  11   9   0    0.79    9.94
  -9 -11   0    2.26   18.43
 -11   9   0    8.48   14.18
 -11  -9   0   21.12   14.26
  -9 -11   0   19.88   16.17
   9  11   0   -3.66    9.16
 -10 -11   0  594.66   60.59
 -10  11   0  601.19   57.22
 -10 -11   0  621.07   62.52
  10  11   0  745.47   56.13
 -11 -11   0   15.29   20.99
 -11 -11   0   50.05   18.34
  11  11   0  -20.88   12.76
 -12   0   0 1729.40  135.72
 -12   0   0 1690.94  136.61
 -12  -1   0  922.81   76.10
 -12   1   0  887.65   74.37
 -12   1   0  896.82   75.91
 -12  -2   0 1137.94  108.70
 -12   2   0 1125.67  107.90
   2 -12   0 1531.10  108.90
   2  12   0 1416.69  106.25
  -2  12   0 1528.54  106.63
  -3 -12   0  219.12   25.47
  -3 -12   0  209.04   29.14
  -4 -12   0   59.54   16.73
 -12   4   0   76.68   17.66
 -12  -4   0   91.57   22.45
 -12  -4   0   76.71   18.17
  -4  12   0   53.15   16.03
  -4 -12   0   54.22   14.73
   4  12   0   46.55   11.32
  -5  12   0    2.59    9.88
   5  12   0   -2.53    7.99
  -5 -12   0   21.29   12.04
 -12  -5   0   34.00   20.39
 -12   5   0   34.52   14.53
 -12  -5   0   15.90   19.86
  -5 -12   0    8.26   14.95
  -6 -12   0   43.68   19.93
   6  12   0   54.70   12.22
 -12  -6   0   29.28   18.40
  -6 -12   0   42.27   17.14
  -6  12   0   70.06   12.09
 -12   6   0   15.43   14.53
 -12  -6   0   21.47   20.60
 -12  -7   0   75.10   25.40
 -12  -7   0   73.10   21.82
 -12  -7   0   93.74   19.39
 -12   7   0   67.49   18.40
 -12  -8   0   79.63   23.56
 -12  -8   0   59.30   26.68
  -8 -12   0   85.50   22.46
  -8 -12   0   77.71   23.73
   8  12   0  107.61   16.51
 -12  -8   0   98.87   20.94
 -12   8   0   48.01   19.30
 -12  -9   0   33.59   15.41
  -9 -12   0    1.70   17.53
  -9 -12   0   -2.84   18.51
 -12   9   0    5.12   15.58
  12   9   0    8.61   10.96
   9  12   0   -0.89   10.97
 -12  -9   0   15.74   21.28
 -12 -10   0  130.74   28.01
  12  10   0  109.89   19.12
 -12  10   0   95.51   21.98
 -11 -12   0  115.19   26.96
 -11 -12   0  184.54   38.79
  11  12   0   74.07   18.21
 -12 -12   0  980.59   92.36
 -12 -12   0 1127.05   96.06
  12  12   0  954.74   89.73
 -13   0   0  170.53   28.44
 -13   0   0  228.32   26.44
 -13   1   0    4.72   16.22
  -1  13   0   -7.58    8.88
  -1 -13   0    4.04   14.35
   1  13   0    5.79    9.38
   1 -13   0   -7.16   13.17
 -13  -1   0   28.84   14.90
 -13  -1   0   -6.55   17.44
  -2  13   0 1512.56  113.22
  -2 -13   0 1369.31  115.29
   2  13   0 1475.16  113.03
   2 -13   0 1351.24  115.51
   3 -13   0   -9.32   12.55
 -13  -3   0    6.40   18.13
  -3  13   0   -5.53    8.75
   3  13   0   -3.85    8.69
  -3 -13   0   -5.30   14.74
 -13   3   0   -6.12   15.81
 -13  -3   0   14.26   17.38
  -4 -13   0   48.51   18.17
 -13   4   0    8.87   14.05
  -4 -13   0   20.51   14.44
 -13  -4   0   20.72   19.81
 -13  -4   0   24.72   17.13
   4  13   0   52.01   11.76
   5  13   0   -2.22    9.39
 -13  -5   0    8.72   20.26
  -5 -13   0    2.69   12.82
 -13  -5   0    8.16   17.29
 -13   5   0    3.16   15.83
  -5  13   0    7.04    8.91
  -5 -13   0  -10.11   16.24
  -6 -13   0   68.47   21.29
 -13   6   0    9.58   15.17
 -13  -6   0   16.18   19.83
  -6  13   0   50.61   11.81
   6  13   0   54.65   13.27
 -13  -6   0   22.92   21.71
  -6 -13   0   29.51   14.42
  -7 -13   0  -12.82   17.97
 -13  -7   0   17.26   20.78
  -7  13   0    1.72    9.56
 -13   7   0   18.46   17.33
 -13  -7   0   -4.10   24.40
  -7 -13   0   -5.22   10.91
   7  13   0    0.44   11.30
   8  13   0  175.30   21.43
  -8 -13   0  112.12   30.40
  -8  13   0  128.98   21.58
  -8 -13   0  156.85   28.98
   9  13   0    2.88   12.90
  -9 -13   0    6.87   20.99
 -13  -9   0   19.76   24.25
  13   9   0  -18.85   10.87
  -9 -13   0   -5.37   21.36
 -13   9   0    5.87   14.44
 -13  -9   0   43.31   16.04
 -10 -13   0  100.08   27.08
 -13 -10   0   88.06   21.26
 -13 -10   0   63.78   26.90
 -13 -11   0   40.91   26.17
  11  13   0   -5.82   14.77
 -11 -13   0   22.46   22.39
 -11 -13   0   29.02   24.92
 -13 -11   0   45.08   20.89
 -13 -12   0  325.47   46.21
 -13 -12   0  372.30   52.74
  13  13   0  -15.01   14.38
 -13 -13   0   29.23   23.94
   0  14   0  999.74   94.75
 -14   0   0 1321.43  100.05
   0 -14   0 1090.07   97.83
 -14   0   0 1359.14   98.85
  -1 -14   0  295.97   32.86
   1 -14   0  270.99   32.67
  -2 -14   0  876.71   74.85
 -14  -2   0  854.39   76.62
  -2  14   0  940.58   71.78
 -14  -2   0  783.32   75.99
   2 -14   0  908.18   75.12
 -14   2   0  803.90   75.64
   2  14   0  970.90   72.10
  -3 -14   0  124.01   22.61
  -4 -14   0  127.06   23.80
 -14  -4   0  235.54   35.67
   4  14   0  165.76   21.11
 -14   4   0  198.62   27.97
 -14  -4   0  221.55   32.67
   4 -14   0  155.99   25.57
  -4  14   0  169.24   20.94
   5  14   0    2.34   10.18
 -14   5   0   27.11   18.08
 -14  -5   0   26.84   20.86
 -14  -5   0   22.62   22.96
  -5 -14   0   12.16   13.12
  -5  14   0    0.77   10.03
   6  14   0  102.88   18.03
  -6  14   0   96.39   16.19
  -6 -14   0  111.67   19.31
 -14  -7   0  100.16   25.63
  -7 -14   0   23.60   23.45
 -14   7   0  100.86   23.87
  -7 -14   0   14.28   33.14
  -7 -14   0   63.35   14.51
 -14  -8   0  162.77   31.69
 -14   8   0  118.62   26.02
   8  14   0  135.89   20.79
 -14  -8   0  173.42   36.87
  -8 -14   0   92.14   30.65
  -8 -14   0  139.74   30.28
  -8  14   0   89.50   16.69
  -9 -14   0   -0.85   23.70
 -14   9   0   77.54   22.88
  -9 -14   0    4.11   36.14
 -14  -9   0   63.71   26.47
   9  14   0   -1.63   13.61
  14   9   0   60.66   14.58
  14  10   0   17.75   13.57
 -10 -14   0   22.32   24.54
  10  14   0   31.57   13.61
 -14 -10   0   45.51   26.62
 -14 -11   0  236.66   45.90
  14  11   0  129.31   22.58
  14  12   0  508.72   53.53
 -12 -14   0  590.44   67.86
  12  14   0  715.65   56.25
 -13 -14   0  174.95   38.69
 -14 -14   0  623.73   76.53
  14 -14   0  833.12   68.61
 -15   0   0  355.45   43.49
 -15   0   0  388.70   41.16
 -15  -1   0   38.32   17.42
 -15  -1   0   18.84   23.29
 -15   1   0    7.60   21.36
  -1  15   0   -3.60   10.64
  -1 -15   0   -5.06   16.90
   1 -15   0  -13.40   16.03
   1  15   0    3.45    9.85
 -15  -2   0  237.62   33.56
 -15  -2   0  191.46   34.19
 -15   2   0  168.94   32.16
 -15  -3   0   69.17   35.20
   3 -15   0    1.83   18.13
 -15  -3   0   19.35   19.51
  -3  15   0    3.12   11.06
 -15   3   0   -1.81   20.41
   3  15   0  -11.04   16.87
  -3 -15   0   -3.98   15.83
  -4  15   0  154.86   20.41
 -15  -4   0  152.09   32.83
   4 -15   0  178.79   28.61
   4  15   0  158.68   21.26
 -15  -5   0   32.43   26.45
 -15   5   0   14.02   22.15
 -15  -5   0   14.57   22.40
  -5 -15   0    4.08   15.79
   5  15   0    0.77   11.50
  -5  15   0   -2.03   10.86
   5 -15   0    4.36   17.85
 -15   6   0    7.72   21.29
   6 -15   0    1.79   17.42
   6  15   0    7.99   12.41
 -15  -6   0   17.93   27.40
  -6 -15   0    6.74   14.09
  -6  15   0    9.08   11.34
 -15  -6   0   17.07   24.62
  -7 -15   0  -14.75   26.62
   7  15   0    2.00   12.00
  -7 -15   0   31.59   12.15
 -15  -7   0    9.12   29.79
   7 -15   0  -10.99   16.70
  -7  15   0   -6.61   10.63
 -15   7   0    0.90   20.51
 -15  -7   0    6.17   23.26
   8 -15   0   -1.02   17.62
   8  15   0    2.91   11.88
  -8 -15   0    6.90   25.90
 -15  -8   0   28.03   33.87
 -15   8   0   -2.12   19.12
  -8  15   0    1.23   10.69
 -15  -8   0   16.25   24.68
 -15   9   0  -13.11   23.22
   9 -15   0   -9.86   19.20
 -15  -9   0   13.89   25.71
  -9 -15   0  -13.01   25.65
   9  15   0    3.54   14.24
 -15 -10   0   40.44   28.48
  10 -15   0   24.43   21.05
  10  15   0   14.82   12.76
 -10 -15   0   -1.19   27.83
  15  10   0    6.88   13.31
  11 -15   0   -5.38   20.53
 -11 -15   0  -12.29   26.46
  11  15   0    2.01   12.95
  15  11   0   -0.01   11.13
  12  15   0  327.07   34.95
  12 -15   0  362.28   42.12
 -12 -15   0  244.01   48.19
  13  15   0  -10.94   12.05
  15  13   0  -11.76   11.82
  13 -15   0  -10.81   21.42
 -13 -15   0  -30.59   28.22
 -14 -15   0  324.59   53.28
  15 -15   0   -9.86   17.29
  15  15   0   -3.98    9.53
   0 -16   0  602.18   62.03
 -16   0   0  700.76   65.33
   0  16   0  711.23   58.14
   2 -16   0  255.29   32.94
   2  16   0  250.57   27.12
  -2  16   0  257.25   27.22
  -2 -16   0  212.98   31.54
 -16   3   0  195.64   43.50
 -16  -3   0  132.56   31.27
   4  16   0  199.99   24.71
  -4  16   0  200.42   23.83
   4 -16   0  185.73   30.52
 -16  -4   0  204.84   41.82
 -16  -4   0  206.60   38.39
 -16   5   0   54.10   25.78
  -5 -16   0   35.35   23.82
 -16  -5   0   82.09   30.76
   5 -16   0    8.39   18.83
 -16  -6   0   95.50   34.58
   6 -16   0   10.58   19.44
 -16  -6   0   85.85   28.57
  -6 -16   0   48.64   17.19
 -16   6   0   70.55   25.54
 -16  -7   0   98.33   35.50
  -7 -16   0   -1.39   28.90
   7 -16   0    0.00   19.92
 -16   7   0   70.53   25.93
   7  16   0    3.46   12.73
  -7 -16   0   40.23    9.08
 -16  -7   0   89.55   30.24
 -16  -8   0   47.24   26.91
 -16  -8   0   76.69   37.71
 -16   8   0   35.80   22.30
  -8 -16   0    7.33   27.96
   8 -16   0   -0.68   20.76
   8  16   0    1.39   14.11
   9 -16   0   -8.07   20.38
 -16   9   0    9.83   17.01
   9  16   0    6.85   13.93
  -9 -16   0   -6.80   26.34
 -16  -9   0   84.59   33.34
  10 -16   0  152.11   30.70
 -10 -16   0  127.82   38.06
  10  16   0  158.18   23.29
 -11 -16   0   -8.77   29.03
  11  16   0    2.41    9.40
  11 -16   0   20.70   23.69
 -12 -16   0   37.60   39.92
  12 -16   0  110.47   27.87
  12  16   0   43.05   15.88
  13  16   0   10.29   12.48
  13 -16   0   28.56   22.03
 -13 -16   0    5.88   30.48
  14  16   0  189.86   24.11
  16 -14   0  202.44   27.87
  15 -16   0   16.59   18.07
  16 -16   0  138.77   25.72
   0 -17   0  510.25   57.26
   0  17   0  665.71   53.19
   1 -17   0    4.08   20.12
  -1  17   0    2.34   12.34
 -17   1   0   16.64   25.53
 -17  -1   0   56.28   29.27
  -1 -17   0  -16.97   19.18
   1  17   0    5.29   12.56
  -2 -17   0   16.38   19.69
 -17   2   0   23.41   25.55
 -17  -2   0   37.00   27.47
  -2  17   0   56.68   15.45
   2  17   0   43.82   14.51
   2 -17   0   35.93   23.34
  -3  17   0   -3.16   12.60
  -3 -17   0  -15.85   17.33
   3 -17   0   -2.19   17.91
 -17  -3   0   40.71   27.10
   3  17   0   -6.05   11.19
 -17   3   0   15.09   24.46
   4 -17   0   30.66   21.99
   4  17   0   42.21   15.47
  -4 -17   0   24.87   18.83
 -17   4   0   -7.77   23.71
  -4  17   0   43.68   15.41
 -17  -4   0   61.29   29.84
   5 -17   0   -9.43   20.15
  -5 -17   0  -10.81   16.77
  -5  17   0   10.98   12.18
 -17   5   0   16.92   23.93
   5  17   0   -1.07   11.20
 -17  -5   0   39.07   30.05
 -17  -6   0   59.22   34.62
  -6  17   0   95.15   18.37
   6 -17   0   88.95   26.06
   6  17   0  100.33   17.67
   7 -17   0  -15.17   21.24
  -7 -17   0   25.10   10.88
  -7 -17   0   16.96   28.08
  -7  17   0    0.85   12.00
 -17  -7   0   43.02   36.33
   7  17   0    3.93   11.82
 -17   7   0    2.92   22.28
   8 -17   0   86.07   27.38
  -8 -17   0   71.38   31.96
   8  17   0   56.83   13.16
  -9 -17   0   12.51   27.91
   9 -17   0   -6.21   21.68
   9  17   0    0.66    9.68
 -10 -17   0  -12.28   29.31
  10 -17   0   14.44   23.03
  10  17   0    8.17   10.22
 -11 -17   0  -24.34   28.72
  11 -17   0  -15.36   21.35
  12 -17   0  206.09   34.49
 -12 -17   0  118.27   37.78
  12  17   0  138.01   21.54
  17 -13   0    9.46   12.22
  13  17   0   -3.37    8.89
 -13 -17   0  -43.75   26.06
  13 -17   0   -0.73   21.56
  14 -17   0   12.74   20.32
  17 -14   0  -16.30   12.25
  14  17   0    1.90    8.03
  15 -17   0   -1.05   18.06
  17 -15   0    8.30   13.40
  16 -17   0  101.07   23.34
  17 -17   0    6.27   18.93
   0  18   0  110.54   19.72
 -18   0   0  118.48   32.48
   0 -18   0  114.79   28.62
   1 -18   0   22.30   23.46
  -1 -18   0    3.72   19.45
   2  18   0   29.42   14.61
  -2  18   0   34.01   14.13
 -18  -2   0   96.85   31.74
   2 -18   0   11.47   22.94
  -2 -18   0    8.38   19.11
   3 -18   0   10.70   23.48
  -3 -18   0   19.12   20.40
   4  18   0   57.74   15.48
   4 -18   0   58.11   25.31
  -4  18   0   63.17   16.41
  -4 -18   0   27.53   18.63
 -18   5   0  120.65   30.94
  -5 -18   0   17.22   18.44
  -6 -18   0   45.24   16.94
   6  18   0   65.45   16.01
 -18   6   0  109.37   29.73
   6 -18   0   81.04   26.14
  -6 -18   0  129.28   32.12
  -6  18   0   94.46   18.25
  -7 -18   0   32.38   30.28
 -18   7   0  125.81   29.28
   8 -18   0   58.54   25.49
   8  18   0   37.01   12.28
  -8 -18   0   64.86   30.12
   9 -18   0   12.48   25.48
  10  18   0   31.90   11.75
 -10 -18   0   43.17   29.53
  10 -18   0   53.68   25.72
  11 -18   0   -0.35   22.04
 -11 -18   0  -33.27   26.66
  11  18   0   -0.86   10.01
  18 -11   0    7.94    9.97
  18 -12   0    1.46    9.60
 -12 -18   0  -17.97   25.56
  12  18   0   -1.58   11.07
  12 -18   0  -16.45   20.36
  13  18   0   -0.97    7.62
 -13 -18   0  -38.25   24.21
  13 -18   0  -12.55   19.35
  14  18   0   -2.56    7.93
  18 -14   0   -0.89   12.52
  14 -18   0    9.09   20.24
  15 -18   0    4.42   19.23
  18 -15   0   -6.30   11.90
  16 -18   0   42.81   22.35
  18 -16   0   26.65   15.15
   0  19   0   27.45   14.42
 -19   0   0   37.80   30.55
   0 -19   0    2.34   21.69
   1 -19   0  -16.71   21.79
  -1 -19   0  -14.41   20.60
 -19  -1   0   50.70   31.50
   1  19   0   -9.03   12.08
  -1  19   0    0.26   13.63
 -19   1   0   32.91   29.21
  -2 -19   0    9.74   19.28
   2 -19   0   -6.13   22.41
  -2  19   0    0.90   13.11
 -19  -2   0   28.02   29.22
   2  19   0   11.60   13.07
 -19   2   0   32.17   29.98
   3  19   0   -6.96   11.86
 -19   3   0   16.01   29.57
   3 -19   0    1.96   25.31
  -3  19   0    3.51   13.16
  -3 -19   0  -16.32   19.55
  -4  19   0   83.38   17.77
 -19   4   0   15.88   28.24
 -19  -4   0   88.27   36.64
   4 -19   0   41.80   27.21
  -4 -19   0   16.31   20.42
   4  19   0   62.27   17.13
  -5  19   0    4.16   14.17
  -5 -19   0  -21.07   17.66
   5  19   0   -4.84   11.91
   5 -19   0  -10.53   23.92
 -19   5   0   -0.61   27.07
  -6  19   0  115.69   20.95
  -6 -19   0  216.55   38.48
   6  19   0  145.64   22.01
   7  19   0   -0.77   10.07
 -19   7   0    6.79   24.29
  -7 -19   0   13.85   31.80
   7 -19   0   -5.11   23.91
  -8 -19   0  193.47   36.30
   8 -19   0  156.14   32.75
   8  19   0  148.62   22.32
   9 -19   0   -8.09   22.58
   9  19   0   -3.02    7.47
  -9 -19   0    1.98   25.31
  10  19   0   21.94   10.88
  10 -19   0   16.83   23.62
 -10 -19   0   16.22   25.25
  11  19   0    0.69    8.89
  19 -11   0   -6.55    8.42
 -11 -19   0  -31.18   24.31
  11 -19   0   -2.81   21.79
  19 -12   0   -0.95    9.25
 -12 -19   0  -22.48   33.54
  12  19   0    3.88    8.84
  13 -19   0    7.88   21.90
  13  19   0    0.39    8.95
 -13 -19   0  -34.68   22.13
  19 -13   0    8.54   10.49
  14 -19   0   -1.05   20.84
  19 -14   0    1.24   12.04
  19 -15   0   -1.30   11.10
  15 -19   0  -10.83   21.77
   0  20   0    2.32   15.66
   0 -20   0  -24.22   27.15
 -20   0   0   35.65   36.91
  -1  20   0   -8.05   14.24
 -20  -1   0  119.12   64.79
   1 -20   0    5.48   27.25
 -20   1   0   55.74   42.64
  -1 -20   0   20.42   23.85
  -2  20   0   -3.87   18.74
   2  20   0    3.86   15.03
  -2 -20   0    9.33   24.43
 -20  -2   0   60.31   43.61
   2 -20   0   -4.70   22.34
 -20   2   0   17.07   41.12
   3 -20   0    2.42   24.40
  -3  20   0   -6.37   19.06
   3  20   0  -10.06   13.95
   4  20   0   71.78   21.90
  -4  20   0   81.06   18.19
  -4 -20   0   42.80   25.47
   4 -20   0   42.69   26.94
 -20   4   0  134.61   34.33
   5 -20   0   15.72   26.73
  -5  20   0   17.38   13.21
  -5 -20   0   49.88   25.57
  -5 -20   0   44.66   18.75
   6  20   0  229.57   29.89
 -20   6   0  291.76   38.86
   6 -20   0  248.82   40.84
  -6 -20   0  321.92   42.08
   7 -20   0   46.94   28.24
  -7 -20   0   21.45   22.66
   7  20   0    5.05   13.51
   8 -20   0  184.67   34.94
   8  20   0  151.02   22.38
  -8 -20   0  212.79   37.46
   9 -20   0   43.21   28.42
  -9 -20   0   11.13   24.26
   9  20   0    0.76    7.95
  10  20   0   24.16   10.14
  10 -20   0   48.48   26.30
 -10 -20   0   26.35   25.60
  11 -20   0    1.28   23.10
  11  20   0   -5.24    8.04
 -11 -20   0  -15.11   22.12
  12 -20   0   -9.37   21.98
  12  20   0   -1.22    6.18
 -12 -20   0   -9.05   22.55
  13 -20   0    1.20   22.43
  20 -13   0   17.98    9.68
  14 -20   0   21.02   27.36
  20 -14   0   13.54    9.05
   0 -21   0    3.56   18.90
 -21   0   0   28.30   29.34
   0  21   0   11.36   12.91
   1  21   0  -15.03   11.33
 -21   1   0   18.17   29.04
  -1 -21   0    1.58   19.35
   1 -21   0   -6.19   18.86
  -1  21   0    0.68   12.81
 -21  -1   0   19.72   31.38
  -2 -21   0    7.31   19.02
   2  21   0   -0.60   12.27
 -21   2   0   -2.20   27.60
 -21  -2   0   50.39   33.31
   2 -21   0  -12.68   17.96
  -2  21   0    6.28   12.28
 -21   3   0   -0.07   24.90
   3 -21   0  -15.15   18.96
   3  21   0   -3.71    9.45
  -3  21   0   -0.79   12.25
  -3 -21   0   -1.12   16.95
 -21  -3   0   58.79   31.61
   4 -21   0   46.08   23.06
 -21   4   0   18.93   25.44
  -4  21   0   58.93   15.80
 -21  -4   0   90.89   35.67
  -4 -21   0    6.37   16.33
   4  21   0   47.13   15.05
   5  21   0    4.44    8.19
   5 -21   0   -6.18   23.36
  -5 -21   0   19.29    7.90
  -5 -21   0   16.39   21.08
 -21   5   0  -14.21   22.78
   6 -21   0  128.00   29.04
  -7 -21   0   27.82   20.19
   7  21   0   -2.06    7.24
   7 -21   0  -12.41   23.54
   8  21   0  101.90   17.57
  -8 -21   0  139.48   36.21
   8 -21   0   53.44   32.30
   9  21   0    2.37    7.77
   9 -21   0   -7.20   23.30
  -9 -21   0  -21.96   20.88
 -10 -21   0   35.06   22.52
  10 -21   0   45.11   24.47
  10  21   0   30.48   12.08
 -11 -21   0  -13.68   19.62
  11  21   0    1.59    7.13
  11 -21   0    5.43   22.01
 -12 -21   0    8.07   21.53
  12 -21   0   -1.20   22.10
  13 -21   0  -10.85   20.67
   0 -22   0  -17.85   18.39
   0  22   0   14.66   12.37
 -22   0   0   31.78   28.42
   1  22   0  -14.19   11.56
   1 -22   0    7.94   20.54
  -1 -22   0  -13.45   17.05
  -1  22   0  -14.06   11.66
 -22   1   0    9.44   26.98
 -22  -1   0   14.57   29.56
  -2 -22   0   12.65   18.39
 -22   2   0    8.35   29.39
   2 -22   0   -8.63   18.69
   2  22   0   11.14   14.10
 -22  -2   0   39.14   29.99
  -2  22   0   11.20   12.98
  -3 -22   0   -3.37   21.86
 -22   3   0   27.93   39.93
   3 -22   0    6.11   19.48
   3  22   0    2.59   10.02
  -3  22   0    2.48   11.91
   4  22   0   22.29   10.59
  -4 -22   0   40.93   22.55
   4 -22   0   41.01   21.56
  -4 -22   0   14.31   15.33
  -5 -22   0   18.47   26.67
  -5 -22   0   61.89   10.97
   5 -22   0   16.91   22.66
 -22   5   0  119.05   29.41
   6  22   0  163.00   22.08
  -7 -22   0   17.05   18.86
   7 -22   0   23.28   23.92
   7  22   0    2.64    6.13
  -8 -22   0   75.59   22.62
   8 -22   0   49.61   26.20
   8  22   0   30.82    9.88
   9  22   0   -0.89    8.13
   9 -22   0   -2.69   22.64
  -9 -22   0   -2.19   17.56
  10 -22   0   20.47   22.67
 -10 -22   0   35.53   20.63
  10  22   0    8.60    9.11
 -11 -22   0   -7.21   17.56
  11 -22   0   -5.28   25.34
 -23   0   0   32.38   31.24
   0 -23   0   28.07   19.05
   1 -23   0    6.18   18.56
   1  23   0    2.67   10.22
  -1 -23   0    3.88   17.61
  -1  23   0   -2.23   11.10
 -23   1   0    2.20   27.78
   2  23   0   -5.25    9.60
  -2 -23   0   -5.13   15.60
 -23   2   0  -12.10   25.80
   2 -23   0   -1.11   19.56
   3 -23   0  -13.18   19.54
   3  23   0   -5.72   11.48
  -3 -23   0    4.34   17.58
  -3 -23   0    6.54   14.86
 -23   3   0  -16.56   25.35
  -4 -23   0   24.67   11.03
   4 -23   0    0.02   18.54
  -4 -23   0   53.85   19.53
   4  23   0   15.65   13.20
 -23   4   0  -17.86   24.14
 -23   5   0  -35.96   26.15
   5  23   0    0.93    6.11
   5 -23   0   -3.26   18.38
  -5 -23   0    0.05   16.94
   6 -23   0   51.43   22.22
  -6 -23   0   63.10   20.02
   7  23   0   -2.43    7.10
   7 -23   0  -11.23   17.66
   8 -23   0   -8.79   19.42
   8  23   0    7.07    8.80
  -8 -23   0   21.12   21.37
  -9 -23   0  -18.64   16.05
   9 -23   0   -9.75   23.39
   0 -24   0   23.93   19.37
  -1 -24   0    5.22   16.51
  -1 -24   0   28.34   17.38
   1 -24   0    5.48   16.45
  -2 -24   0   19.93   17.72
   2 -24   0   28.67   18.70
   2  24   0   17.14   10.46
  -2 -24   0   22.07   16.37
   3  24   0    1.57    8.37
   3 -24   0    8.38   18.19
  -3 -24   0    8.46    6.33
  -3 -24   0    2.95   19.30
   4 -24   0    9.11   19.92
   4  24   0    4.99    7.98
  -4 -24   0   19.04   20.29
  -5 -24   0  -14.99   14.52
   5  24   0    1.39    7.87
  -6 -24   0   -6.56   15.39
  -1  -1   1 7803.51  540.42
  -1   1   1 6832.57  539.99
  -1  -1  -1 6648.99  540.33
  -2   0   1   -0.25    1.51
   0  -2   1    0.51    1.39
  -2   0  -1   -0.75    1.69
  -2  -1   1  848.48   64.37
  -2  -1  -1  750.21   64.33
  -2   1   1  898.38   64.01
  -2  -2  -1   -2.97    2.69
  -2  -2   1    0.87    2.51
   0  -3   1  152.97   12.33
   0  -3  -1  140.05   12.51
  -1  -3  -1  257.98   20.30
  -3  -1   1  236.02   20.34
  -3   1  -1  227.13   19.89
  -3   1   1  241.38   19.75
  -3  -1  -1  229.32   20.34
  -1  -3   1  276.21   20.21
  -3  -2   1   97.54   10.34
  -3  -2  -1   89.97   10.55
  -3   2   1   89.84    8.31
  -3  -3   1 1107.08   86.66
  -3  -3  -1 1120.30   86.89
  -4   0   1   -1.69    3.89
  -4   0  -1   -4.41    4.11
   0  -4  -1   -4.55    3.68
   0  -4   1   -0.35    3.65
  -4  -1   1   43.82    7.80
  -4   1  -1   32.27    5.84
  -4  -1  -1   33.38    7.28
  -4   1   1   37.83    5.78
  -4   2  -1   -0.15    4.24
  -2  -4  -1   -9.53   10.87
  -4  -2   1   -0.85    4.88
  -4   2   1   -2.03    3.53
  -2  -4   1   -1.04   10.10
  -4  -2  -1   -3.09    6.22
  -4  -3   1  646.51   51.13
  -4  -3  -1  608.85   51.31
  -4  -4   1   -0.28    8.67
  -5   0  -1  704.69   57.37
  -5   0   1  734.71   57.24
  -5   1  -1  986.47   75.16
  -5  -1   1  900.79   73.95
  -5  -1  -1  862.13   74.06
  -5   1   1 1006.48   74.47
  -5   2  -1  262.77   24.41
  -5  -2   1  303.17   26.68
  -5   2   1  267.83   23.90
  -5  -2  -1  292.32   27.34
  -5  -3   1  126.12   18.14
  -5   3   1   98.69   12.26
  -5  -3  -1  119.51   18.67
  -4  -5  -1  604.65   51.64
  -4  -5   1  615.31   50.98
  -5  -5  -1 5809.12  453.60
  -5  -5   1 6032.83  453.68
  -6   0   1   -0.73    7.47
  -6   0  -1    7.95    9.13
   0  -6   1   -0.86    7.57
   0  -6  -1   -5.21    7.92
  -6  -1   1  224.94   23.07
  -6   1  -1  225.16   22.99
  -6   1   1  214.22   21.97
  -6  -1  -1  236.05   24.01
  -2  -6  -1    3.69    9.95
  -6  -2   1   -0.95    8.05
  -6   2  -1    3.56    7.66
  -6  -2  -1    1.95    9.43
  -2  -6   1   -3.79    8.32
  -6   2   1    2.00    5.94
  -3  -6  -1   15.47   10.32
  -6  -3   1    4.35    8.37
  -6  -3  -1    5.14    9.44
  -6   3   1    4.47    6.07
  -3  -6   1    8.82    8.47
  -4  -6  -1   -3.85    9.64
  -6  -4   1   -5.80    8.51
  -4  -6   1    2.23    8.80
  -6  -4  -1    2.57    9.64
  -6  -5   1 1113.15   89.05
  -6  -5  -1 1112.56   89.45
  -6  -6  -1   10.00   10.75
  -6  -6   1   17.23    9.78
   0  -7   1  423.25   36.17
   0  -7  -1  430.28   36.60
  -1  -7  -1  262.46   25.28
  -7   1  -1  216.06   23.44
  -7  -1   1  232.82   24.28
   1  -7   1  244.84   21.44
  -7   1   1  210.71   22.84
  -1  -7   1  268.82   23.73
  -7  -1  -1  218.45   24.89
  -7   2  -1   55.78   10.03
  -7  -2   1   45.43   10.45
  -7   2   1   48.10    9.12
  -7  -2  -1   54.25   12.10
  -7  -3   1  103.75   16.34
  -7   3  -1   93.71   13.69
  -7  -3  -1   91.40   17.64
  -7   3   1   79.99   12.74
  -4  -7  -1    4.10    9.72
  -7  -4   1   17.48    9.14
  -7  -4  -1   15.59   10.36
  -4  -7   1    3.13    8.93
  -7   4   1   18.70    5.94
  -6  -7  -1  323.68   32.34
  -6  -7   1  303.93   31.57
  -7  -7  -1 1550.08  124.92
  -7  -7   1 1561.03  124.76
  -8   0   1    0.76    7.74
  -8   0  -1   -3.30    8.50
   0  -8   1   -4.95    7.32
  -8   1  -1   77.21   15.26
  -8  -1   1   83.14   16.38
  -8   1   1   88.07   14.86
  -8  -1  -1   81.32   16.48
  -8  -2   1   -0.54    8.42
  -2  -8  -1   -5.35   10.12
  -8   2  -1   -0.19    6.67
  -8   2   1   -4.53    7.24
  -8  -2  -1    1.12    9.47
  -2  -8   1   -4.83    8.60
  -3  -8  -1   23.73   11.19
  -8  -3   1    8.40    9.36
  -8   3  -1    6.92    6.90
  -8  -3  -1   13.20   10.78
  -8   3   1    5.84    6.33
  -3  -8   1   23.06   10.18
  -8  -4   1    3.85    9.40
  -4  -8  -1   -0.69   10.23
  -8   4   1   -3.34    5.56
  -4  -8   1    3.52    9.94
  -8  -4  -1   -1.66    9.88
  -8  -5   1   88.89   16.85
  -8  -5  -1  102.12   20.21
  -8  -6   1    6.14   10.74
  -6  -8  -1    2.93   12.46
  -8  -6  -1   -3.52   10.25
  -6  -8   1   -0.59   11.24
  -8  -7   1  454.24   44.19
  -8  -7  -1  476.95   44.45
  -8  -8   1   15.56   10.95
  -8  -8   1    6.94   13.24
  -8  -8   1   12.69   17.75
  -8  -8  -1    6.88   13.90
  -8  -8  -1   27.01   13.23
  -9   0   1    4.45    9.18
   0  -9   1   -4.92    7.81
  -9   0  -1    1.12    8.72
  -9  -1   1    2.82    9.48
  -1  -9  -1   -0.72    8.97
  -9   1  -1    7.16    8.74
  -1  -9   1   -5.26    8.40
  -9   1   1    1.15    8.42
  -9  -1  -1    4.94    8.97
  -2  -9  -1    3.19    9.03
  -9  -2   1    9.31   10.12
  -9   2  -1   14.07    7.80
  -2  -9   1   -1.31    8.67
  -9   2   1   13.59    7.73
  -9  -2  -1   10.97   10.40
  -3  -9  -1   19.98   11.70
  -9   3  -1    6.26    7.25
  -9  -3   1   16.30   10.43
  -3  -9   1   20.93   10.74
  -9  -3  -1   17.23   10.76
  -9   3   1    9.94    6.73
  -9  -4   1    0.16   10.96
  -4  -9  -1    2.52   11.50
  -4  -9   1    4.98    9.87
  -9  -4  -1   -1.58    9.77
  -9   4   1    1.67    5.90
  -9  -5   1   26.37   12.95
  -5  -9   1   55.05   13.26
  -9  -5  -1   26.81   12.08
  -9  -6   1   69.14   17.94
  -9  -6   1   53.98   13.00
  -9  -6   1   68.43   16.36
  -9  -6  -1   73.02   19.08
  -9  -6  -1   59.02   15.41
  -9  -6  -1   67.16   12.93
  -7  -9  -1  797.81   60.95
  -9  -7   1  639.84   59.24
  -9  -7   1  701.68   57.44
  -9  -7   1  572.67   58.40
  -9  -7  -1  641.75   59.43
  -9  -7  -1  726.85   57.87
  -9  -7  -1  598.36   60.11
  -9  -8   1 1111.52   84.00
  -9  -8   1  841.57   80.00
  -9  -8   1  954.12   79.83
  -9  -8  -1  972.36   80.48
  -9  -8  -1  948.13   78.67
  -9  -8  -1  816.33   81.36
  -9  -9   1 1490.82  129.85
  -9  -9  -1 1612.56  128.11
  -9  -9  -1 1642.75  129.65
  -9  -9   1 1627.02  127.74
  -9  -9   1 1548.83  128.69
   0 -10   1   -7.95    8.28
 -10   0  -1    4.83    9.57
 -10   0   1   -7.04    8.79
 -10   1  -1  129.70   18.49
 -10  -1   1  143.09   20.50
 -10   1   1  119.15   17.59
 -10  -1  -1  117.79   20.16
 -10   2  -1    0.98    7.50
  -2 -10  -1    6.72   10.62
 -10  -2   1    4.96   11.14
 -10   2   1   -1.12    7.37
  -2 -10   1    7.03   10.08
 -10  -2  -1   -3.53   10.30
 -10  -3   1    3.00   11.27
  -3 -10  -1    4.92   11.12
 -10   3   1   -0.26    7.22
  -3 -10   1    1.26   11.05
 -10  -3  -1   -3.12   10.14
 -10  -4   1    4.47   13.52
 -10  -4   1    0.05   11.35
  -4 -10  -1   -0.59   10.80
 -10  -4  -1    3.92    8.24
 -10   4   1    7.04    6.42
  -4 -10   1    4.95   11.31
 -10  -4  -1   -0.25   14.22
 -10  -4  -1    0.13   11.00
 -10  -5   1   29.59   10.28
 -10  -5   1   30.14   13.93
 -10  -5   1   24.17   16.37
 -10  -5  -1   25.32   13.56
 -10  -5  -1   35.39   10.60
  -5 -10   1   64.70   15.28
 -10  -5  -1   20.53   15.28
  -6 -10  -1    9.27   15.02
 -10  -6   1    9.22   13.42
 -10  -6   1    8.01    9.64
  -6 -10   1   -4.38   12.91
   6  10   1   -6.39   11.13
 -10  -6  -1    7.29   13.75
 -10  -6  -1    8.49   13.11
 -10  -7   1   54.04   20.14
 -10  -7   1   65.63   13.95
 -10  -7   1   44.86   16.57
 -10  -7  -1   65.63   22.25
 -10  -7  -1   57.44   17.63
 -10  -7  -1   73.59   14.52
  -7 -10   1  116.57   32.06
 -10  -8   1    1.78   14.52
  -8 -10  -1   22.32   16.14
  -8 -10  -1  -14.65   15.52
 -10  -8   1   14.31   20.59
 -10  -8   1   14.76   12.52
   8  10  -1   -5.81    7.60
  -8 -10   1   14.44   14.39
 -10  -8  -1   11.07   15.73
 -10  -8  -1   13.79   12.02
  -8 -10   1    0.70   13.37
   8  10   1   -0.11    8.43
 -10  -8  -1   12.68   22.41
  -9 -10  -1  629.65   60.74
   9  10  -1  661.76   55.67
  -9 -10  -1  654.18   62.58
  -9 -10   1  609.50   59.51
   9  10   1  775.31   56.65
  -9 -10   1  635.68   62.75
 -10  10   1   13.87   15.73
 -10 -10   1   36.54   15.80
 -10 -10  -1   26.13   13.54
  10  10  -1   -2.56   10.35
 -10 -10  -1    7.24   16.25
  10  10   1    3.74   10.95
 -10 -10   1   12.61   17.17
 -11   0  -1 2338.84  191.13
 -11   0   1 2525.53  191.97
  -1 -11  -1 2428.26  173.34
 -11   1  -1 2040.96  171.63
 -11  -1   1 2157.46  172.73
  -1  11   1 2127.66  170.75
 -11  -1   1 2206.46  173.47
   1  11  -1 2182.85  170.71
 -11   1   1 2021.54  171.43
   1  11   1 2161.89  170.72
  -1 -11   1 2287.41  171.80
 -11  -1  -1 2180.89  172.89
   1 -11  -1 2401.85  173.22
  -1 -11   1 2378.32  173.03
  -1  11  -1 2085.30  170.59
 -11  -2   1  856.73   69.99
 -11   2  -1  797.32   67.01
 -11  -2   1  831.18   70.06
 -11   2   1  823.82   67.00
 -11  -2  -1  862.66   70.19
 -11  -2  -1  772.49   69.40
 -11  -3   1  401.21   37.21
  -3 -11  -1  372.22   37.55
   3  11  -1  322.85   30.72
  -3 -11  -1  366.24   36.88
 -11  -3   1  430.94   37.56
  -3  11   1  297.09   30.72
  -3  11  -1  305.81   30.74
  -3 -11   1  342.17   35.47
 -11  -3  -1  406.33   37.04
   3  11   1  305.94   30.72
 -11   3   1  369.32   32.29
  -4  11   1    3.30    7.52
   4  11  -1   24.17    7.67
  -4 -11  -1   46.40   22.82
   4  11   1   14.87    7.59
  -4 -11   1   35.70   19.71
  -4  11  -1    9.59    7.02
   5  11  -1   13.38    8.45
 -11  -5   1   47.99   15.96
  -5 -11  -1    8.34   13.71
   5  11   1    7.59    8.20
 -11  -5  -1   44.40   16.07
  -5  11  -1    6.63    7.81
  -5 -11   1   20.09   13.72
 -11  -6   1    6.64    9.69
 -11  -6   1    5.63   14.05
  -6 -11  -1   10.19   14.89
   6  11  -1    2.21    7.66
 -11  -6   1   -5.12   17.71
 -11  -6  -1   13.28   17.81
  -6  11  -1    4.01    9.00
   6  11   1    8.74   10.27
 -11  -6  -1   14.72   11.18
  -6 -11   1    5.22   14.50
 -11  -6  -1   13.25   15.99
 -11  -7   1    9.59   19.15
  -7 -11  -1   43.83   17.06
 -11  -7   1   32.50   20.60
 -11  -7   1   26.02   11.38
   7  11  -1   45.20   16.34
 -11  -7  -1   11.22   19.89
  -7 -11   1   -5.48   17.91
   7  11   1   45.13   11.09
 -11  -7  -1   21.20   18.73
  -7 -11   1   30.88   16.52
 -11  -7  -1   29.69   12.58
 -11   7   1   14.20   13.32
   8  11  -1    4.89    8.45
 -11  -8   1    2.14   22.86
  -8 -11  -1  -17.17   16.56
 -11  -8   1   12.52   12.51
  -8 -11  -1   16.36   33.92
 -11  -8   1    1.61   15.82
 -11  -8  -1   -1.82   23.52
 -11  -8  -1   21.40   13.43
   8  11   1   -9.78    8.76
 -11  -8  -1   18.87   18.69
  -8 -11   1    4.24   15.84
 -11   8   1   12.49   14.01
  -8 -11   1  -23.52   30.61
 -11  -9   1  104.64   23.51
 -11  -9   1  128.26   31.52
  11   9   1  113.70   17.21
 -11  -9   1  137.38   23.36
 -11  -9  -1  117.73   23.51
 -11   9   1  105.06   21.38
  11   9  -1   88.96   16.09
  10  11  -1   43.53   13.78
 -10 -11  -1   75.76   19.87
 -10 -11  -1   60.83   22.25
 -10  11   1   85.91   20.44
 -10 -11   1   70.02   19.33
 -10 -11   1   79.90   23.90
 -11 -11   1  628.53   60.61
 -11 -11  -1  614.48   62.07
  11  11   1  580.84   52.10
 -11 -11   1  581.92   61.76
  11  11  -1  585.64   51.80
 -11 -11  -1  598.82   58.11
 -11  11   1  508.23   54.11
   0  12   1    0.78    7.35
   0 -12  -1   -8.19   14.60
   0 -12   1  -19.08   12.20
 -12   0   1   17.06   18.06
   0  12  -1   -7.89    6.71
 -12   0   1   28.96   11.46
 -12   0  -1    1.15   15.25
 -12   0  -1   16.90   11.66
  -1  12   1 1143.84   86.51
   1  12  -1 1117.44   86.32
  -1 -12  -1 1015.02   89.57
   1 -12   1 1051.53   88.43
   1 -12  -1 1036.85   88.77
   1  12   1 1124.66   86.39
  -1  12  -1 1142.84   86.33
  -1 -12   1 1007.39   87.28
   2  12  -1   -7.01    7.96
  -2 -12  -1   -6.12   18.90
 -12  -2   1    4.11   13.06
  -2  12   1   -2.93    8.62
 -12   2  -1    5.85   14.69
 -12  -2   1   12.17   16.93
 -12  -2  -1    4.21   17.68
 -12  -2  -1    9.04   13.44
   2  12   1    0.20    8.03
   2 -12  -1   -4.65   13.01
 -12   2   1    8.65   13.46
 -12   2   1   18.15   13.15
  -2 -12   1   -2.19   11.54
  -2 -12   1  -10.53   11.90
  -2  12  -1    3.01    8.53
   3  12  -1  143.58   16.84
  -3 -12  -1  148.59   22.28
  -3  12   1  169.91   19.99
   3 -12  -1  124.26   20.78
  -3  12  -1  148.35   17.25
   3  12   1  145.53   17.30
  -3 -12   1  159.48   25.20
  -3 -12   1  121.32   20.21
 -12   4  -1    5.09   12.28
   4  12  -1   -1.39    7.05
 -12  -4   1    7.27   13.70
 -12  -4   1   10.44   16.78
  -4 -12  -1   -0.49   15.01
  -4 -12  -1   -1.31   10.87
  -4  12   1    1.23   14.60
  -4 -12   1   -2.60   10.55
 -12   4   1    4.43   12.65
 -12  -4  -1   16.25   15.60
  -4  12  -1    5.63    8.47
   4  12   1    2.40    7.74
 -12  -4  -1    5.21   16.53
  -4 -12   1    7.35   14.05
 -12  -5   1    6.13   20.48
   5  12  -1    4.99    9.38
  -5 -12  -1   -2.36   10.76
  -5 -12  -1  -11.74   15.12
 -12   5  -1   -0.15   12.65
 -12  -5   1    2.00   17.86
  -5  12   1    5.74    8.27
 -12  -5  -1   13.07   18.55
 -12  -5  -1    9.29   22.07
  -5 -12   1   -6.90   11.71
  -5 -12   1   -5.30   15.00
 -12   5   1   -7.41   12.71
   5  12   1   -6.47    7.90
  -5  12  -1    3.36    9.91
   6  12  -1    0.85    9.32
 -12   6  -1   -4.38   12.58
  -6 -12  -1   -4.99   16.00
  -6 -12  -1   12.63   10.97
  -6  12   1   -4.01    7.84
 -12  -6   1    6.27   19.47
 -12  -6   1   10.73   15.82
  -6  12  -1   -8.85    9.06
 -12   6   1   -3.77   14.07
 -12  -6  -1    7.31   16.95
 -12  -6  -1   10.43   19.58
  -6 -12   1    1.76   15.14
   6  12   1   -4.95    9.14
 -12  -7   1   46.81   22.76
 -12  -7   1   60.41   21.16
 -12   7  -1   37.46   15.04
 -12  -7  -1   59.14   26.89
 -12  -7  -1   62.23   21.08
 -12  -7  -1   72.87   15.68
  -7 -12   1  103.85   25.87
  -8  12   1   -9.25   13.74
 -12   8  -1  -12.87   12.21
 -12  -8   1   17.72   12.64
  -8 -12  -1  -13.17   17.18
 -12  -8   1    4.86   24.15
 -12  -8   1   10.73   18.91
  -8 -12  -1  -20.60   18.15
   8  12  -1   -8.52    9.27
  -8 -12   1   -3.47   17.79
   8  12   1   -7.32   10.07
 -12   8   1    9.48   14.64
 -12  -8  -1   10.95   25.39
 -12  -8  -1   25.02   12.98
  -8 -12   1   -7.20   17.90
  -8  12  -1   -5.84    8.48
 -12  -8  -1   15.55   17.87
  -9 -12  -1   23.28   18.59
  -9 -12  -1   24.16   20.63
 -12  -9   1   33.37   14.99
 -12  -9   1   16.58   20.23
 -12  -9   1   14.37   28.50
  12   9   1  -13.45   14.35
  -9  12   1   20.57   18.44
   9  12  -1   16.16   12.47
 -12  -9  -1   34.11   14.47
  -9 -12   1   25.16   17.61
 -12   9   1   -9.27   14.86
  -9 -12   1   26.74   20.52
   9  12   1   27.05   12.38
  12   9  -1    5.00   11.33
 -12  -9  -1   16.86   19.70
 -10 -12  -1   28.01   21.22
 -10  12   1   11.78   18.22
 -12 -10   1   11.31   14.78
 -12 -10   1   20.08   22.45
  10  12  -1   -3.78   12.08
  12  10   1   -6.83   11.11
 -10 -12  -1   34.30   18.34
 -12 -10  -1    9.04   21.24
 -10 -12   1   14.22   21.54
  10  12   1    1.71   12.85
 -12 -10  -1   43.62   17.30
 -10 -12   1    5.53   18.14
  12  10  -1   17.54   13.72
 -12 -11   1  243.94   40.89
 -12 -11   1  250.27   34.47
  12  11   1  153.87   24.90
 -12 -11  -1  268.48   35.70
  12  11  -1  177.42   26.44
 -12  11   1  181.30   30.13
 -12 -11  -1  253.81   42.55
 -12 -12   1   19.52   20.60
 -12 -12  -1   26.06   18.89
  12  12   1  -17.10   18.74
 -12  12   1   38.43   11.13
 -12 -12   1   39.93   25.49
  12  12  -1  -15.17   15.36
 -13   0   1 1141.60   94.36
 -13   0  -1 1071.64   93.39
 -13   0   1 1142.61   92.83
 -13   0  -1 1169.41   92.99
 -13   1  -1 1215.48  100.18
  -1 -13  -1 1207.71   99.91
   1  13  -1 1181.18   96.98
 -13   1  -1 1219.66   98.88
 -13  -1   1 1272.89  100.86
 -13  -1   1 1237.84  101.07
  -1  13   1 1134.04   96.91
   1 -13   1 1216.69   99.88
  -1  13  -1 1192.59   97.02
 -13   1   1 1250.70   98.94
  -1 -13   1 1259.57   99.94
   1 -13  -1 1219.78  100.17
 -13  -1  -1 1252.92  100.73
   1  13   1 1170.86   97.13
 -13  -1  -1 1213.79  100.67
 -13   1   1 1303.76  101.21
   2  13  -1  153.06   20.23
  -2 -13  -1  252.70   27.01
   2 -13   1  173.87   25.02
  -2 -13   1  224.40   25.51
   2 -13  -1  188.67   25.62
  -3  13   1  449.58   39.50
 -13  -3   1  473.87   53.00
 -13  -3   1  472.29   46.33
  -3 -13  -1  433.38   42.38
 -13   3  -1  484.28   46.21
   3  13  -1  449.34   39.17
  -3 -13   1  504.43   45.17
   3  13   1  434.61   39.35
 -13   3   1  476.56   44.09
 -13  -3  -1  486.70   52.93
  -3  13  -1  440.80   39.26
 -13  -3  -1  440.20   45.76
  -3 -13   1  402.82   41.77
 -13   3   1  384.31   39.99
   3 -13  -1  459.78   43.23
   4  13  -1    7.91    9.20
  -4  13   1    6.16    8.58
  -4 -13  -1   26.48   13.78
  -4 -13   1   30.84   13.71
   4 -13  -1   15.35   12.94
  -4 -13   1   25.63   16.30
  -4  13  -1    8.86    9.18
   4  13   1    1.79    9.15
  -5  13   1   -0.10    8.39
 -13  -5   1   16.47   20.73
  -5 -13  -1  -13.44   12.05
 -13   5  -1   -3.08   17.27
   5  13  -1   -0.72    9.46
 -13  -5   1    7.92   16.47
 -13  -5  -1   10.97   15.42
 -13  -5  -1   -2.57   19.74
  -5 -13   1    3.92   12.20
 -13   5   1    7.73   15.02
   5  13   1    3.28    9.21
  -5  13  -1    5.85    9.60
  -5 -13   1    3.61   15.33
  -6 -13  -1   38.02   14.87
 -13  -6   1   93.28   22.42
   6  13  -1    9.80   10.28
  -6  13   1   49.88   20.87
 -13  -6  -1   81.67   20.58
  -6 -13   1   35.71   17.69
  -6 -13   1   31.85   12.65
   6  13   1   14.51   10.89
  -7 -13  -1  176.58   29.57
 -13  -7   1  178.22   35.29
 -13   7  -1  136.94   23.34
  -7  13   1  151.48   22.19
 -13  -7   1  160.63   34.50
  -7 -13  -1  130.62   19.40
   7  13  -1  172.79   20.81
  -7  13   1  146.83   18.47
 -13   7   1  156.04   25.00
 -13  -7  -1  190.75   35.39
  -7  13  -1  148.62   18.48
 -13  -7  -1  181.68   36.71
  -7 -13   1  147.18   30.99
   7  13   1  179.34   21.02
  -7 -13   1  126.68   25.85
  -7 -13   1  155.58   31.82
   8  13  -1   18.84   12.51
  -8  13   1   37.21   16.57
  -8 -13  -1   38.93   23.28
  -8 -13  -1   20.82   22.52
  -8 -13   1   16.99   21.88
   8  13   1   15.87   12.52
  -8 -13   1   17.15   19.49
  -9 -13  -1   59.23   25.32
 -13  -9   1   90.98   34.14
  13   9   1   61.21   15.31
 -13  -9   1   95.06   32.30
 -13   9  -1   52.26   19.44
  -9  13   1   87.15   20.04
  13   9  -1   76.18   16.08
 -13   9   1   76.64   21.72
 -13  -9  -1   79.89   33.89
  -9 -13   1   35.53   21.10
  -9 -13   1   45.12   23.74
  10  13  -1   -2.06   15.67
 -13 -10   1   19.79   22.32
  13  10   1    2.14   13.08
 -13 -10   1   47.07   17.79
 -13  10  -1   19.22    9.06
 -10 -13  -1    3.70   19.74
  13  10  -1   27.56   14.04
 -13 -10  -1   56.60   18.21
 -13 -10  -1   47.94   24.95
 -10 -13   1  -10.37   20.33
 -13  10   1   15.77   17.80
  10  13   1   -2.21   17.32
  13  11   1  402.68   39.70
 -13 -11   1  407.08   46.31
 -13 -11   1  370.18   53.44
 -11 -13  -1  309.26   49.24
 -13 -11  -1  461.56   55.66
 -11 -13   1  511.51   54.04
 -13 -11  -1  424.76   46.83
 -11 -13   1  422.90   49.89
 -13  11   1  383.15   40.56
  13  11  -1  320.19   38.40
 -12 -13  -1  184.49   40.72
 -12 -13   1  210.38   40.33
 -12 -13   1  308.03   47.36
  13  13   1  928.36   80.20
  13  13  -1  886.68   79.78
 -13 -13   1 1070.22   93.55
 -13 -13   1  904.73   89.12
   0 -14  -1   -4.14   14.72
   0  14   1    5.95    9.57
 -14   0  -1    7.19   19.45
 -14   0   1   10.95   19.63
   0 -14   1  -13.11   15.60
   0  14  -1    1.57   10.05
 -14   0   1   42.63   14.57
  -1  14   1  732.70   56.55
   1  14  -1  722.51   56.22
  -1 -14  -1  572.77   58.94
   1 -14   1  645.49   59.53
  -1  14  -1  721.20   56.44
   1 -14  -1  660.15   59.68
  -1 -14   1  554.14   58.53
   1  14   1  720.95   56.47
  -2  14   1   -4.44    9.37
 -14   2  -1    6.82   17.25
  -2 -14  -1   -8.12   15.73
 -14  -2   1   37.30   16.38
   2 -14   1   12.30   15.19
 -14  -2   1   35.98   20.44
   2  14  -1    6.57    9.98
 -14  -2  -1   39.25   16.11
 -14   2   1    4.99   19.47
   2 -14  -1   -4.12   15.76
  -2 -14   1  -13.72   15.04
 -14   2   1   10.05   12.23
  -2  14  -1    3.43    9.94
 -14  -2  -1   15.86   20.07
   2  14   1   -2.49    9.37
 -14  -3   1  205.52   33.49
 -14  -3   1  202.95   32.29
 -14   3  -1  167.25   28.35
  -3 -14   1  234.87   27.21
 -14   3   1  173.31   29.77
 -14  -3  -1  223.28   32.10
 -14  -3  -1  183.70   32.82
  -4 -14  -1   -8.58   13.08
   4  14  -1    1.21    9.44
 -14  -4   1   31.80   23.40
 -14   4  -1   -3.93   15.66
  -4  14   1    4.14    9.77
 -14  -4   1    9.55   18.85
 -14  -4  -1   26.07   20.74
  -4  14  -1   -5.55    9.77
  -4 -14   1   12.01   17.74
   4 -14  -1    6.27   15.23
 -14  -4  -1    9.76   17.78
   4  14   1   -1.95    9.86
 -14   4   1   -0.62   17.25
  -4 -14   1    1.71   14.55
 -14  -5   1   22.85   23.17
 -14   5  -1    9.93   17.00
   5  14  -1   -2.72    9.96
  -5 -14  -1  -12.76   13.21
  -5  14   1    1.04    9.42
 -14  -5   1    4.78   19.12
 -14  -5  -1   18.04   19.07
  -5  14  -1    0.11   10.25
 -14   5   1   -0.83   17.35
  -5 -14   1    8.07   17.79
 -14  -5  -1   29.32   22.44
   5  14   1  -11.11   10.13
   5 -14  -1  -12.53   14.94
  -5 -14   1   11.20   14.28
 -14  -6   1   18.60   26.56
 -14   6  -1    5.51   18.10
 -14  -6   1   17.01   21.59
  -6 -14  -1    6.91   13.84
   6  14  -1  -10.96   10.00
  -6  14   1   -3.87   14.39
  -6  14   1   -8.13    9.93
 -14  -6  -1    8.25   36.27
  -6 -14   1   -2.92   12.96
   6  14   1  -14.40   11.26
 -14  -6  -1    9.20   20.36
  -6 -14   1  -13.41   18.40
   6 -14  -1   -2.54   15.73
 -14   6   1    4.12   18.00
  -6  14  -1   -7.70   10.64
 -14   7  -1   27.51   17.91
 -14  -7   1   65.18   29.07
  -7  14   1   31.79   27.64
  -7 -14  -1   74.49   15.90
 -14  -7   1   68.37   25.38
 -14  -7  -1   71.06   29.09
  -7 -14   1   31.94   19.05
 -14  -7  -1   55.63   24.36
 -14   7   1   47.25   20.23
  -7 -14   1  160.56   40.97
 -14  -8   1   11.65   32.14
   8  14  -1   -9.18   12.31
 -14  -8   1   10.95   24.86
  -8 -14  -1    4.67   24.65
 -14   8  -1  -11.84   16.33
   8  14   1   -9.03   12.54
 -14   8   1   12.99   19.95
  -8  14  -1  -16.17    9.16
 -14  -8  -1   28.54   31.26
  -8 -14   1    1.69   21.68
  -8 -14   1   -3.12   23.21
 -14  -8  -1   27.40   24.42
   9  14  -1    9.26   13.54
  -9 -14  -1    2.57   21.80
 -14   9  -1  -20.13   16.88
  14   9   1   -8.62   11.23
 -14  -9   1   35.15   33.52
 -14  -9   1   20.42   23.40
  -9 -14   1    7.82   24.25
 -14   9   1    5.60   19.49
  -9 -14   1   37.37   37.08
 -14  -9  -1   32.66   25.39
   9  14   1   38.31   15.62
  14   9  -1    0.79   19.78
 -10 -14  -1  -10.21   21.75
  14  10   1  -12.61   10.60
 -14 -10   1   17.05   25.77
  10  14  -1    0.56   12.34
 -10 -14   1  -10.17   23.04
  10  14   1    0.39   13.76
 -14 -10  -1   37.40   27.19
 -10 -14   1   31.24   24.87
  14  10  -1   -5.31   13.09
 -14  10   1   -8.21   18.88
 -11 -14  -1  136.10   35.00
 -14 -11   1  143.01   33.92
 -11 -14   1  192.94   39.37
 -14 -12   1   49.22   29.51
  14  12   1   -2.84   13.83
  12  14  -1   -4.65   12.30
 -12 -14  -1   -2.79   24.10
 -12 -14   1   42.24   27.19
  12 -14  -1   -2.69   19.86
  14  12  -1  -16.69   13.38
 -14 -12  -1   50.01   21.77
 -12 -14   1   10.08   26.19
  12  14   1  -11.80   11.27
 -14  12   1   -0.34    9.62
  14  13   1  127.53   23.14
  14 -13  -1  205.40   28.93
  14  13  -1  119.67   22.74
 -14 -13  -1  211.38   41.08
  14 -14  -1   -8.68   20.70
  14  14  -1   -5.47   13.52
 -14 -14  -1  -25.06   24.59
  14  14   1   -8.68   14.17
   0  15   1  132.75   19.92
   0 -15   1  206.55   26.54
   0  15  -1  138.12   19.75
   1  15  -1  681.46   60.34
 -15  -1   1  834.91   67.37
 -15   1  -1  775.05   66.51
  -1  15   1  685.11   60.40
   1 -15   1  651.09   64.26
  -1 -15  -1  690.02   64.70
 -15  -1   1  824.30   68.02
 -15  -1  -1  750.77   67.17
  -1 -15   1  702.08   64.45
 -15   1   1  787.01   67.21
   1 -15  -1  719.02   64.63
   1  15   1  645.04   60.19
 -15   1   1  691.72   64.34
  -1  15  -1  689.25   60.42
  -2 -15  -1  135.52   24.71
  -2 -15   1  131.20   24.25
  -3 -15  -1  268.17   33.86
 -15   3  -1  279.79   37.43
 -15  -3   1  353.52   44.20
   3 -15   1  268.67   36.94
  -3  15   1  326.12   30.63
 -15   3   1  306.74   39.62
   3 -15  -1  284.82   37.66
 -15  -3  -1  347.15   42.95
  -3  15  -1  316.68   30.68
 -15  -3  -1  359.74   46.86
  -4 -15  -1   25.50   17.07
 -15   4  -1  101.11   24.89
 -15  -4  -1  109.86   25.21
 -15   4   1  110.27   26.28
   4 -15  -1   14.38   18.65
  -4 -15   1   22.42   16.41
  -5  15   1   15.98   11.18
 -15   5  -1    6.24   20.11
   5 -15   1   25.93   17.22
  -5 -15  -1   14.06   16.04
 -15  -5   1   41.36   26.95
 -15  -5   1   44.29   24.61
   5  15  -1   24.35   12.30
   5  15   1   19.76   12.96
   5 -15  -1   19.77   19.09
 -15  -5  -1   58.84   26.76
 -15   5   1   23.32   20.32
 -15  -5  -1   44.87   22.80
  -5  15  -1   33.41   13.30
  -5 -15   1    4.21   15.14
 -15  -6   1   40.81   28.20
   6  15  -1    2.72   12.02
 -15  -6   1   10.89   21.58
  -6  15   1  -10.45   10.79
  -6  15   1    3.17   10.83
 -15   6  -1   -0.31   19.49
  -6 -15  -1   -3.54   15.03
 -15   6   1   -0.50   21.23
  -6 -15   1   -1.85   13.75
   6  15   1  -14.05   11.26
 -15  -6  -1    6.23   22.64
   6 -15  -1   -5.30   17.77
  -6  15  -1   -3.98   10.25
 -15  -6  -1   35.21   30.10
   7  15  -1   65.77   17.01
  -7  15   1   74.14   16.04
 -15  -7   1   52.61   26.13
 -15   7  -1   47.67   21.97
 -15  -7   1   72.52   32.55
  -7 -15   1   86.86   30.75
   7  15   1   68.68   16.97
   7 -15  -1   68.16   21.89
 -15  -7  -1   61.49   26.50
 -15  -7  -1   68.32   33.27
  -7 -15   1   85.08   13.29
  -7  15  -1   58.26   14.90
 -15   7   1   44.00   22.58
  -8 -15  -1   31.50   28.36
 -15  -8   1   27.63   32.72
 -15   8  -1   21.38   20.84
   8  15  -1    1.90   14.30
 -15  -8   1   44.35   27.10
  -8 -15   1   -5.30   25.17
   8 -15  -1    0.62   19.61
   8  15   1   -9.62   12.72
 -15  -8  -1   47.27   26.63
 -15   8   1   29.85   36.94
 -15  -9   1   25.73   34.06
  -9 -15  -1   -9.81   24.16
   9  15  -1   -2.22   11.91
 -15  -9   1   11.93   26.33
   9 -15  -1   -1.69   19.80
  -9 -15   1   -1.93   24.32
   9  15   1   -1.26   11.70
 -15   9   1   -9.46   19.57
  10  15  -1    3.99   13.09
 -15  10  -1  -22.06   14.50
  15  10   1   51.90   23.21
 -10 -15  -1  -27.92   23.49
 -15 -10   1   48.87   27.94
 -15  10   1   46.14   22.91
 -10 -15   1    8.67   26.00
  10  15   1    2.85   11.30
  10 -15  -1  -16.80   19.02
  11  15  -1  164.78   24.41
  15  11   1  172.79   22.75
 -15 -11   1  230.81   40.75
  15  11  -1  169.60   22.52
  11 -15  -1  178.51   32.22
  11  15   1  160.55   24.43
 -11 -15   1  146.10   35.82
 -12 -15  -1   25.31   31.37
  12 -15  -1   47.49   25.05
 -12 -15   1   66.20   31.40
  13  15  -1  392.54   39.37
  15 -13  -1  443.88   42.76
  15  13   1  339.37   37.63
  13  15   1  426.87   40.10
  15  13  -1  318.76   37.30
 -13 -15   1  405.41   56.88
  14  15  -1   49.63   23.12
  14 -15   1   70.77   23.68
 -14 -15  -1   38.78   30.97
  14 -15  -1   66.82   23.86
  14  15   1   31.48   16.15
  15 -15   1  331.60   39.00
  15 -15  -1  339.40   39.16
 -16   0   1    9.12   16.73
   0 -16  -1    0.32   20.14
   0  16   1    5.23   11.46
 -16   0  -1   15.43   24.98
   0 -16   1    2.37   18.81
   0  16  -1    5.19   11.32
 -16   0   1   30.71   25.13
 -16  -1   1  183.16   35.99
 -16  -1   1  181.48   33.47
  -1 -16  -1  247.43   31.04
 -16  -1  -1  163.94   35.99
 -16   1   1  141.38   34.96
  -1 -16   1  217.41   30.26
 -16  -2   1   36.19   25.24
  -2 -16  -1   -8.78   18.08
   2 -16   1    8.62   18.81
   2  16  -1   -3.79   10.33
 -16  -2   1   21.90   19.58
  -2  16   1    3.53   11.46
 -16  -2  -1   27.86   24.66
 -16   2   1   11.55   22.58
   2  16   1    3.48   11.34
  -2 -16   1    0.58   18.16
  -2  16  -1  -17.77   11.28
   2 -16  -1  -12.75   18.13
 -16   3  -1   56.69   39.96
  -3 -16  -1   61.01   20.94
 -16  -3   1   88.90   28.81
   3 -16   1  145.49   26.34
 -16  -3   1   58.23   29.12
  -3  16   1  121.24   18.50
   3  16  -1  131.59   19.23
  -3  16  -1  117.95   18.99
   3  16   1  107.29   18.69
   3 -16  -1  116.24   24.47
  -4  16   1    6.18   12.23
   4  16  -1   -5.69   11.79
  -4 -16  -1   -5.67   17.51
 -16  -4   1   25.01   24.45
   4 -16   1  -10.08   18.17
   4  16   1  -11.66   11.59
  -4 -16   1   -9.29   15.51
 -16   4   1   -0.22   23.54
   4 -16  -1    2.66   19.58
  -4  16  -1  -15.07   11.49
 -16  -5   1   66.22   29.02
  -5  16   1   89.80   16.28
 -16  -5   1   38.98   26.22
   5 -16   1   59.37   21.90
   5  16  -1   66.53   15.52
   5  16   1   67.46   15.57
   5 -16  -1   48.37   23.02
  -5  16  -1   71.38   16.26
 -16   5   1   20.64   24.24
 -16  -5  -1   71.53   32.03
 -16  -6   1   42.91   31.26
   6  16  -1   -1.53   11.67
   6 -16   1    0.33   19.66
 -16   6  -1  -13.23   31.78
  -6 -16  -1  -11.46   18.58
 -16  -6   1    0.71   25.26
  -6  16   1   -2.16   11.67
  -6  16  -1   17.59   12.22
  -6 -16   1    1.97   14.84
 -16  -6  -1   49.16   33.20
 -16   6   1    0.49   22.80
   6  16   1   -2.30   12.59
   6 -16  -1   -7.97   20.02
 -16  -7   1   29.44   34.32
 -16  -7   1   26.63   26.45
  -7  16   1   -3.67   12.00
   7 -16   1    4.12   19.30
 -16   7  -1   -9.80   19.00
  -7 -16  -1   21.34    8.67
   7  16  -1   -1.60   12.25
  -7 -16  -1    8.71   28.39
  -7 -16   1   22.02   26.83
   7  16   1   -6.70   10.75
 -16  -7  -1   47.71   34.25
 -16   7   1  -10.61   23.37
  -7  16  -1    1.18   11.88
   7 -16  -1   -4.53   20.10
  -7 -16   1   32.45   11.08
 -16  -8   1   33.69   27.43
 -16   8  -1   -2.01   18.81
   8  16  -1    0.24   12.04
 -16  -8   1   41.20   41.55
  -8 -16  -1  -12.27   28.24
   8 -16   1  -13.10   19.05
 -16   8   1  -10.70   22.83
   8 -16  -1   -2.29   21.48
  -8 -16   1    8.95   26.07
   8  16   1   -3.89   12.38
  -8  16  -1    3.56   11.60
   9 -16   1    9.67   20.64
   9  16  -1    6.40   13.31
  -9 -16  -1  -12.96   26.86
 -16  -9   1   34.83   28.15
   9 -16  -1   -8.19   21.02
   9  16   1   -3.50   12.23
  -9 -16   1  -16.70   25.10
 -16   9   1  -13.86   22.38
 -16 -10   1   20.72   28.26
 -10 -16  -1  -17.79   29.99
  10 -16   1   -7.26   22.00
  10  16  -1   -4.08   11.71
  10  16   1   -0.44   10.67
  10 -16  -1  -15.75   21.32
 -10 -16   1   13.57   28.77
  11  16  -1   48.69   14.04
  11 -16   1   97.90   27.58
 -11 -16  -1   35.61   32.59
  11 -16  -1  105.78   27.75
 -11 -16   1   58.02   30.98
  11  16   1   43.10   14.39
  16 -12  -1  -17.27   14.83
 -12 -16  -1  -45.88   42.41
  12 -16   1  -16.13   22.29
  12  16  -1  -12.88   13.55
  12 -16  -1    0.60   24.91
  12  16   1  -12.21   12.25
  16  12  -1   -1.69    8.46
 -12 -16   1  -17.94   34.73
  16 -13  -1  134.32   24.01
  13 -16   1  194.27   32.82
  13  16  -1  126.57   21.30
 -13 -16  -1   54.62   35.97
  13  16   1  135.58   21.46
 -13 -16   1  110.27   35.32
  13 -16  -1  199.23   33.44
  14 -16   1   -2.63   20.24
  14  16  -1   -3.62   11.12
  16 -14  -1  -13.70   15.67
  14  16   1   -6.14    8.95
  16  14  -1   -1.00    7.85
  14 -16  -1  -11.65   20.51
  16 -14   1   -3.41   14.97
  15 -16   1  156.06   29.72
  15 -16  -1  162.67   28.87
  16 -16   1   -6.43   16.61
  16 -16  -1  -19.75   14.46
   0 -17  -1   56.56   22.00
   0  17  -1   14.82   12.64
   0 -17   1   46.27   22.55
   1 -17   1  210.38   33.72
   1  17  -1  199.96   25.15
  -1 -17  -1  140.73   28.54
 -17   1  -1  274.78   38.99
  -1  17   1  193.67   25.12
   1 -17  -1  198.72   32.07
 -17   1   1  285.95   40.73
   1  17   1  187.61   25.05
  -1 -17   1  164.32   31.27
 -17  -1  -1  255.05   39.47
  -1  17  -1  229.08   26.00
  -2 -17  -1   34.08   20.41
  -2 -17   1   28.46   19.35
   3  17  -1   64.96   17.03
  -3  17   1   80.69   17.40
  -3 -17  -1   32.91   20.66
   3 -17   1   70.05   24.18
 -17   3  -1  135.11   31.40
  -3 -17   1   61.55   21.69
  -3  17  -1   73.46   16.85
   3 -17  -1   77.06   24.48
   3  17   1   67.85   17.18
   4 -17   1   -9.18   19.53
   4  17  -1    8.49   12.10
  -4  17   1   -1.48   11.67
  -4 -17  -1   22.21   18.43
 -17  -4   1   83.32   26.83
   4  17   1    6.98   12.00
   4 -17  -1   18.36   19.23
  -4 -17   1   22.91   18.24
  -4  17  -1    5.66   12.92
  -5 -17  -1   31.72   18.73
   5 -17   1   59.93   24.10
 -17  -5   1  117.18   29.85
   5  17  -1   59.98   16.03
 -17   5  -1   67.93   26.30
  -5  17   1   65.24   16.71
 -17  -5   1  123.94   33.91
   5 -17  -1   83.66   24.54
 -17   5   1   79.48   27.74
   5  17   1   70.74   16.42
 -17  -5  -1  123.40   38.02
  -5 -17   1   29.76   18.75
  -5  17  -1   76.19   17.24
   6  17  -1   -2.65   13.42
 -17   6  -1   53.01   24.86
  -6  17   1   -0.89   12.96
   6 -17   1   15.60   21.72
 -17  -6   1   80.14   30.39
  -6 -17  -1   13.09   17.09
 -17  -6  -1   85.76   36.77
 -17   6   1   64.79   26.65
  -6 -17   1   44.98   27.37
  -6  17  -1   -4.17   11.40
  -6 -17   1   25.23   16.26
   6 -17  -1   11.03   20.86
   6  17   1   -1.93   11.36
  -7 -17  -1   97.68   32.74
 -17   7  -1   61.35   24.93
   7  17  -1   33.08   15.77
   7 -17   1   41.44   23.07
 -17  -7   1   96.39   30.81
  -7 -17  -1   37.08    9.69
 -17  -7   1  105.67   38.46
   7  17   1   36.26   14.60
   7 -17  -1   59.13   24.91
  -7  17  -1   38.69   14.71
 -17  -7  -1  106.87   38.91
 -17   7   1   76.17   27.44
  -7 -17   1   52.14   29.55
 -17  -8   1   87.67   40.47
  -8 -17  -1   -1.35   28.72
 -17  -8   1   77.54   33.87
   8 -17   1  -15.57   21.31
   8  17  -1   -2.13   11.27
   8  17   1   -1.81   11.32
  -8 -17   1    5.52   26.99
   8 -17  -1   14.74   22.83
 -17   8   1   25.99   23.71
 -17  -9   1   64.86   30.15
   9 -17   1   18.25   23.81
  -9 -17  -1   25.26   29.39
   9  17  -1   10.13   14.22
  -9 -17   1  -16.50   26.62
   9  17   1    5.16    9.60
 -17   9   1   37.24   23.96
   9 -17  -1    4.50   24.03
 -10 -17  -1  -23.96   28.48
  10 -17   1  -10.68   22.58
  10  17  -1   -3.41    9.66
  10 -17  -1    3.53   23.38
  10  17   1   -6.32   10.77
 -10 -17   1   -2.06   27.06
 -11 -17  -1  -11.27   29.27
  17 -11  -1   11.73   10.90
  11 -17   1   23.45   22.44
  11  17   1   14.87   15.40
 -11 -17   1    8.61   30.38
  11 -17  -1   43.79   26.52
  17 -12  -1   -3.23   12.36
  12 -17   1   -9.24   21.22
  12  17  -1   -1.29    9.73
 -12 -17  -1  -27.83   28.61
 -12 -17   1  -24.83   24.95
  12 -17  -1   -3.05   21.67
  12  17   1   -0.56   10.29
  17 -13  -1   -3.18   12.51
  13  17  -1    7.97   10.79
 -13 -17  -1  -19.19   28.34
  13 -17   1   27.66   22.15
 -13 -17   1  -14.11   25.41
  13  17   1    5.57    9.74
  17 -13   1    6.92   12.45
  13 -17  -1   16.91   21.69
  17 -14  -1    5.23   12.15
  14  17  -1   -1.48    7.65
  14 -17   1   -4.90   19.82
  14  17   1   -2.47    7.88
  17 -14   1   10.40   13.63
  14 -17  -1   -1.23   19.25
  15  17  -1   11.30    7.39
  15 -17   1   65.92   22.61
  17 -15  -1   12.54   15.50
  15 -17  -1   49.12   21.74
  17 -15   1    5.46   14.87
  16 -17   1    4.90   15.68
  17 -16  -1   13.15   15.15
  16 -17  -1   -3.63   15.92
  17 -16   1   17.22   14.19
  17 -17  -1   21.32   16.72
  17 -17   1   13.87   25.97
 -18   0   1   20.55   29.13
   0 -18   1   -6.77   20.53
   0  18  -1   -6.20   12.59
 -18   0  -1   32.90   27.81
   0  18   1   -5.93   12.11
   0 -18  -1   -5.64   20.42
   1  18  -1   64.63   16.14
 -18  -1   1   45.64   30.81
  -1 -18  -1   10.80   20.45
  -1  18   1   52.70   14.48
   1 -18   1   39.84   23.45
 -18   1  -1   33.39   29.39
   1 -18  -1   26.25   24.12
  -1 -18   1   29.81   21.84
  -1  18  -1   52.83   15.78
 -18  -1  -1   44.59   27.86
   1  18   1   59.52   15.77
 -18   1   1   30.17   28.69
 -18  -2   1   40.84   29.86
   2  18  -1    0.05   12.34
 -18   2  -1   15.00   28.25
  -2 -18  -1    0.59   18.29
  -2  18   1    1.72   11.89
   2 -18   1   -5.65   22.84
  -2  18  -1  -12.10   12.20
   2  18   1   -4.56   12.60
  -2 -18   1    1.17   19.52
 -18   2   1   30.63   27.25
 -18  -2  -1   42.71   30.11
   2 -18  -1  -14.02   22.11
  -3 -18  -1  -10.26   19.40
   3  18  -1   12.73   12.72
   3 -18   1   11.72   20.92
 -18   3  -1   16.90   27.69
  -3  18   1   16.53   14.40
  -3 -18   1  -12.97   17.04
  -3  18  -1    8.94   13.28
 -18   3   1   -5.46   27.41
   3 -18  -1    4.48   23.34
 -18  -3  -1   47.26   31.48
   3  18   1   10.81   13.09
   4 -18   1    1.95   20.44
   4  18  -1    5.03   11.65
 -18   4  -1   34.69   28.01
  -4 -18  -1   -2.76   18.88
  -4  18   1   -1.51   12.36
   4 -18  -1   -4.00   24.09
  -4  18  -1   26.50   15.31
   4  18   1    0.61   13.33
 -18   4   1    3.30   26.23
  -4 -18   1    8.17   18.04
 -18  -4  -1   55.83   34.68
   5  18  -1   58.94   14.83
 -18  -5   1   87.80   34.18
   5 -18   1   54.28   26.29
  -5  18   1   90.55   18.50
   5 -18  -1   61.62   26.18
  -5 -18   1   36.51   19.59
 -18   5   1   24.78   26.95
   5  18   1   60.16   17.24
 -18  -5  -1   50.42   33.65
  -5  18  -1   81.53   17.23
  -6  18   1  -13.57   12.76
   6  18  -1   -0.60   10.71
   6 -18   1    6.43   23.65
  -6 -18  -1   10.98   17.05
 -18   6  -1  -11.70   23.05
  -6 -18   1   30.30   28.20
 -18   6   1   -0.14   23.74
   6  18   1    1.78   10.51
  -6  18  -1   -2.06   13.16
 -18  -6  -1   40.26   36.88
   6 -18  -1    2.39   23.59
  -6 -18   1    8.57    9.51
  -7 -18  -1  148.47   35.99
   7 -18   1   94.18   28.31
  -7 -18  -1   83.50   21.88
 -18  -7   1   69.99   38.44
   7  18  -1   98.87   20.85
  -7  18  -1  111.81   19.23
   7 -18  -1  120.98   29.67
  -7 -18   1  125.25   32.41
   7  18   1   81.16   15.54
   8 -18   1   -5.47   23.29
   8  18  -1   -0.92    9.70
  -8 -18  -1  -19.58   28.18
   8 -18  -1   10.46   23.00
 -18   8   1    1.77   22.36
  -8 -18   1   -5.24   25.85
   8  18   1    6.49   12.32
   9 -18   1   23.13   25.26
  -9 -18  -1   10.78   39.74
  -9 -18   1   14.60   40.72
   9 -18  -1   17.00   25.11
  10  18  -1    1.29    8.55
  10 -18   1   19.53   23.55
  18 -10  -1  -10.77   10.18
 -10 -18  -1  -24.93   27.81
  10 -18  -1  -17.01   20.66
  10  18   1   -1.30    6.76
 -10 -18   1   -6.91   27.07
 -11 -18  -1  -13.01   27.35
  18 -11  -1    5.54   10.52
  11 -18   1   12.77   24.15
  11  18  -1   11.28   12.46
 -11 -18   1   17.77   27.62
  11  18   1   22.33   10.31
  11 -18  -1    6.97   23.31
  12  18  -1    1.93    9.56
  18 -12  -1   -0.22    9.46
  12 -18   1    4.45   21.90
 -12 -18  -1  -34.20   27.17
 -12 -18   1  -35.89   23.51
  18 -12   1   -5.64    9.88
  12 -18  -1   -8.99   21.55
  12  18   1   -3.05    8.59
  18 -13  -1    8.17   21.96
 -13 -18  -1  -34.58   26.21
  13  18  -1   -0.60    7.53
  13 -18   1  -23.19   19.35
  13  18   1    2.11   10.72
  13 -18  -1   -5.31   21.05
 -13 -18   1  -40.66   23.22
  14 -18   1    6.04   20.53
  18 -14  -1    7.70   12.92
  14  18  -1   -0.56    7.49
  14 -18  -1    4.40   20.53
  18 -14   1    7.54   13.14
  15 -18   1    1.57   18.45
  18 -15  -1    1.39   12.38
  18 -15   1   -1.26   13.16
  15 -18  -1   -2.26   18.08
  16 -18   1   -1.55   19.14
  18 -16  -1    1.23   13.01
  18 -16   1  -16.91   12.03
   0  19  -1   -4.22   12.75
 -19   0  -1   48.96   30.03
 -19   0   1   42.15   31.19
   0 -19  -1   -4.88   20.19
   0 -19   1   -5.16   21.51
   0  19   1  -11.14   11.92
  -1 -19  -1   -5.29   18.82
 -19  -1   1   64.18   32.22
  -1  19   1    9.01   13.71
 -19   1  -1   18.42   27.44
   1 -19   1    2.53   21.84
   1  19  -1    2.99   13.85
  -1  19  -1    8.73   13.76
   1  19   1    2.31   13.77
   1 -19  -1  -11.40   21.30
  -1 -19   1   -3.65   21.18
 -19  -1  -1   38.65   30.43
 -19   1   1   35.78   30.66
  -2 -19  -1  -14.37   20.69
   2 -19   1  -25.06   23.58
   2  19  -1   -0.11   14.30
 -19   2  -1   11.89   28.81
  -2  19   1   -2.72   13.73
   2 -19  -1   -6.89   22.51
 -19  -2  -1   46.17   31.17
   2  19   1   -3.15   12.48
 -19   2   1   32.08   31.21
  -2  19  -1   -2.48   13.16
  -2 -19   1   -2.20   18.97
  -3 -19  -1   -2.50   19.56
   3 -19   1   12.57   23.88
 -19   3  -1   46.34   28.34
   3  19  -1   14.86   13.45
  -3  19   1   14.37   14.21
 -19  -3  -1   78.25   35.12
   3  19   1    9.77   13.76
  -3  19  -1   21.41   13.90
   3 -19  -1   -6.08   23.24
 -19   3   1   53.93   30.18
  -3 -19   1   16.29   21.18
  -4 -19  -1   14.67   20.31
 -19   4  -1  100.31   31.10
   4 -19   1    4.01   23.79
   4 -19  -1   15.24   24.34
 -19   4   1   97.15   31.67
  -4 -19   1    8.41   18.26
   5  19  -1  123.03   21.07
   5 -19   1  114.27   30.15
 -19   5  -1  158.11   35.17
  -5  19   1  114.37   20.32
  -5 -19  -1   69.14   23.12
  -5  19  -1  149.06   20.88
   5 -19  -1  110.64   30.13
 -19   5   1  192.45   37.21
   5  19   1  125.52   20.84
  -5 -19   1   79.07   22.55
  -6 -19  -1   81.93   30.48
  -6 -19   1   23.93   26.34
   7  19  -1  190.45   26.43
  -7 -19  -1  287.27   46.04
   7 -19   1  216.65   37.12
 -19   7   1  270.27   38.41
   7  19   1  185.77   26.19
   7 -19  -1  218.56   40.44
  -7 -19   1  258.96   51.35
  -8 -19  -1   21.04   27.29
   8  19  -1    2.38    7.75
   8 -19   1   17.87   22.47
  -8 -19   1   21.48   24.63
   8 -19  -1   34.64   24.93
   8  19   1    3.88    7.50
  -9 -19  -1   91.90   31.29
   9 -19   1   65.06   25.78
   9 -19  -1  114.16   30.76
  -9 -19   1   86.77   29.29
 -10 -19  -1  -12.88   24.95
  10  19  -1    1.28    8.51
  10 -19   1   13.86   21.30
 -10 -19   1  -19.24   23.32
  10  19   1   -2.91   12.94
  10 -19  -1   19.58   23.74
  11 -19   1  -11.88   19.01
  11  19  -1    5.13    9.03
 -11 -19  -1  -26.51   24.21
  11  19   1    6.76   11.86
 -11 -19   1  -16.49   22.41
  11 -19  -1   -1.42   22.78
  19 -11   1   17.94   10.02
  19 -12  -1    6.42    9.13
 -12 -19  -1  -38.00   27.97
 -12 -19   1  -15.08   33.47
  19 -12   1   17.18   10.37
  13  19  -1   -0.73    8.72
  13 -19   1   -5.77   21.06
 -13 -19  -1   -6.38   25.85
  19 -13  -1   29.21   12.23
  19 -13   1   20.33   11.04
  13 -19  -1   16.99   22.61
  14 -19   1  -11.84   20.08
  19 -14  -1    7.17   11.82
  14  19  -1    0.68    6.08
  19 -14   1   31.51   14.73
  14 -19  -1    7.67   21.32
  15 -19   1    7.03   22.30
  19 -15  -1   20.07   11.31
  15 -19  -1   -8.04   24.42
  19 -15   1   15.52   11.44
 -20   0   1   50.98   59.25
   0 -20   1   -9.84   28.29
 -20   0  -1   53.13   43.52
 -20   1  -1   13.46   36.07
  -1  20   1    0.46   14.74
   1 -20   1  -18.34   37.98
  -1 -20  -1    5.14   28.11
  -1 -20   1   -5.28   21.67
 -20   1   1   51.55   60.64
   1 -20  -1   -2.32   24.73
  -1  20  -1    8.76   15.03
 -20  -1  -1  105.62   67.40
  -2  20   1    1.83   18.64
  -2 -20  -1  -13.61   26.61
   2  20  -1   -9.05   12.78
 -20  -2   1   41.66   36.88
   2 -20   1  -19.26   22.30
 -20   2  -1   -0.36   33.20
   2  20   1   -2.58   13.45
   2 -20  -1  -14.84   21.70
 -20  -2  -1   58.87   44.22
  -2 -20   1    0.36   25.36
 -20   2   1   66.83   59.21
   3  20  -1   13.99   14.34
  -3 -20  -1    1.35   25.62
 -20  -3   1   68.13   32.57
  -3  20   1   15.61   17.43
   3 -20   1    9.63   23.87
   3  20   1   17.81   15.68
 -20  -3  -1   55.59   34.99
 -20   3   1   -7.40   38.35
   3 -20  -1    0.93   21.79
  -3  20  -1   -6.61   16.63
   4 -20   1  -18.21   23.64
   4  20  -1    0.84   14.48
 -20   4  -1   15.18   31.61
  -4  20   1    4.78   13.98
  -4 -20  -1  -15.31   19.12
 -20   4   1   16.72   29.53
 -20  -4  -1   54.33   34.19
  -4  20  -1   -1.91   13.42
   4  20   1    4.00   13.72
   4 -20  -1   -2.71   23.74
  -4 -20   1   -4.08   24.65
   5  20  -1  117.11   20.15
   5 -20   1  106.59   30.73
   5  20   1  125.91   20.49
  -5 -20   1  157.00   30.12
   5 -20  -1   71.09   27.73
  -5  20  -1  105.29   19.49
 -20   6  -1  -12.98   20.79
   6  20  -1   -0.55   13.33
   6 -20   1  -13.28   27.33
  -6 -20  -1   12.28   24.16
  -6 -20  -1   23.64    8.63
 -20   6   1   -6.67   24.53
  -6 -20   1   33.95   23.73
  -6 -20   1   37.20   14.33
   6 -20  -1    5.35   24.26
   6  20   1    8.90   13.75
  -6  20  -1   -3.72   12.13
  -7 -20  -1  219.38   37.32
   7  20  -1  187.86   23.85
   7 -20   1  170.01   35.97
  -7 -20   1  209.09   35.63
   7  20   1  167.47   23.21
   7 -20  -1  140.68   33.48
   8 -20   1  -15.56   24.13
   8  20  -1   -0.08    7.63
  -8 -20  -1  -13.00   22.08
   8  20   1   -0.36    6.86
  -8 -20   1  -13.70   20.73
   8 -20  -1   -5.16   25.60
  -9 -20  -1   81.16   28.81
   9 -20   1   61.80   26.93
   9  20  -1   54.77   16.52
   9 -20  -1   32.79   26.04
  -9 -20   1   80.15   26.27
   9  20   1   50.50   12.42
 -10 -20  -1  -20.80   23.48
  10  20  -1    0.41    7.69
  10 -20   1  -13.01   23.92
  10  20   1   -2.36    9.52
 -10 -20   1   -7.65   24.73
  10 -20  -1  -12.33   21.81
  11 -20   1   -2.84   23.55
 -11 -20  -1  -28.76   23.02
  11  20  -1   -4.50    8.48
  11  20   1    2.74    7.97
 -11 -20   1  -14.12   20.91
  11 -20  -1   -5.75   22.66
  12 -20   1   -5.72   22.33
  12  20  -1   -0.50    7.37
 -12 -20  -1  -23.31   23.12
 -12 -20   1  -10.95   21.07
  20 -12   1    1.46    9.23
  12 -20  -1   -0.84   22.74
  20 -13  -1   16.07   11.29
 -13 -20  -1    9.36   23.98
  13  20  -1    3.89    6.48
  13 -20   1   21.27   22.80
  20 -13   1    1.36    8.99
  13 -20  -1   28.66   23.87
  14 -20   1   -0.40   25.01
  20 -14  -1   12.59    8.98
  14 -20  -1  -19.58   20.29
  20 -14   1    4.62    9.23
 -21   0  -1   35.11   29.56
   0  21   1    7.80   12.70
 -21   0   1   48.11   28.58
  -1  21   1   -2.94   13.05
 -21  -1   1   37.63   29.87
 -21   1  -1   25.21   29.05
   1  21  -1   -3.74   10.94
  -1 -21  -1   10.95   19.04
   1 -21   1   -2.00   20.07
 -21   1   1   33.27   29.07
  -1  21  -1   -0.56   11.71
  -1 -21   1   -9.00   18.79
   1 -21  -1  -13.71   17.84
   1  21   1    3.93   13.37
 -21  -1  -1   51.40   32.64
  -2 -21  -1    4.93   20.11
   2  21  -1   -3.16   11.24
  -2  21   1   -5.87   12.69
   2 -21   1    5.47   20.24
 -21   2  -1    9.58   27.87
   2  21   1    3.43   13.17
 -21  -2  -1   26.70   31.28
  -2 -21   1    7.19   19.06
   2 -21  -1   -2.98   17.91
  -2  21  -1    6.62   12.05
 -21   2   1    4.28   27.46
  -3  21   1   17.83   13.68
 -21   3  -1   54.25   27.83
   3  21  -1    7.81   12.32
  -3 -21  -1    9.15   17.37
   3 -21   1    3.50   21.03
 -21   3   1   51.39   28.56
  -3 -21   1    5.01   17.52
 -21  -3  -1   86.58   36.61
   3  21   1   20.39   13.19
  -3  21  -1   17.89   13.22
   3 -21  -1   -6.84   20.41
   4  21  -1    0.48    9.79
  -4 -21  -1    5.57   16.61
   4 -21   1   25.45   21.55
  -4 -21   1   26.50   20.38
   4  21   1    2.37   11.37
  -4 -21   1   31.64   16.60
   4 -21  -1   21.54   21.25
  -4  21  -1    0.02   11.66
 -21   5  -1  162.48   32.68
  -5 -21  -1  215.47   33.97
   5 -21   1  110.60   30.66
   5  21  -1  153.09   21.48
  -5  21  -1  133.88   20.36
  -5 -21   1  197.50   31.96
   5  21   1  152.02   22.21
   5 -21  -1  102.48   28.61
  -6 -21  -1   34.20   22.71
   6 -21   1   37.57   24.94
  -6 -21   1   32.50   20.33
   6 -21  -1   33.22   22.52
   6  21   1    5.69   11.44
   7  21  -1  184.96   25.28
  -7 -21  -1  274.14   37.91
   7 -21   1  249.86   37.70
   7  21   1  187.72   25.55
   7 -21  -1  222.01   39.92
  -7 -21   1  275.00   36.35
   8 -21   1   25.63   29.44
   8  21  -1    7.28   11.72
  -8 -21  -1   19.43   27.85
   8 -21  -1   12.81   28.44
   8  21   1    3.81    7.89
  -9 -21  -1   93.77   27.00
   9  21  -1   50.46   13.61
   9 -21   1   67.51   26.73
   9  21   1   38.77   10.74
   9 -21  -1   64.83   25.36
  -9 -21   1   79.07   23.80
 -10 -21  -1  -14.86   20.17
  10 -21   1    6.54   23.18
  10  21  -1    3.78    7.68
 -10 -21   1  -19.08   18.84
  10 -21  -1   14.39   22.74
  10  21   1    2.26    9.68
 -11 -21  -1  -19.23   20.01
  11 -21   1  -10.36   23.35
  11  21  -1    1.16    6.40
 -11 -21   1   -0.98   18.66
  11 -21  -1  -14.33   21.76
  12 -21   1    4.13   21.93
 -12 -21  -1   -4.61   21.16
  12  21  -1   -0.67    5.87
  12 -21  -1   -9.95   19.45
  13 -21   1   11.14   22.27
  13 -21  -1   18.95   21.42
   0  22  -1   -1.28   11.77
 -22   0   1   31.40   28.77
 -22   0  -1   18.10   29.00
   0  22   1   -8.96   11.43
   0 -22  -1  -20.31   18.04
   0 -22   1  -15.22   17.96
   1 -22   1    3.33   18.10
  -1  22   1   -8.29   10.88
   1  22  -1   -1.97   10.77
 -22   1  -1   26.80   29.15
 -22  -1   1   45.96   31.20
  -1 -22  -1    3.87   18.56
 -22  -1  -1   33.28   32.73
  -1 -22   1   -8.69   17.74
 -22   1   1   23.56   28.20
   1 -22  -1    0.66   20.20
   1  22   1   -5.04   11.69
  -1  22  -1   -6.44   11.51
 -22   2  -1    1.95   27.89
   2 -22   1  -10.46   17.68
  -2 -22  -1    2.62   16.57
  -2  22   1   -1.26   11.36
 -22  -2   1   46.64   31.04
   2  22  -1    0.29   11.28
  -2  22  -1    4.02   12.19
  -2 -22   1    9.81   16.71
 -22   2   1    2.64   26.76
   2 -22  -1    5.27   20.52
   2  22   1    4.03   11.85
 -22   3  -1  -18.59   59.30
  -3 -22  -1   -1.62   23.19
 -22  -3   1   53.96   32.53
   3 -22   1  -14.26   17.91
   3  22  -1    8.71    9.59
   3  22   1    6.89    9.90
   3 -22  -1    7.19   18.22
  -3 -22   1   23.73   18.74
  -3  22  -1    7.65   12.52
 -22   3   1  -34.41   48.12
   4  22  -1   -3.95   11.56
  -4 -22  -1    2.34   14.97
  -4 -22  -1    4.30   21.02
   4 -22   1   -7.10   19.70
 -22   4  -1  -16.06   24.76
  -4  22  -1   -0.33   13.33
  -4 -22   1    6.84   20.58
   4  22   1   -4.15    8.23
  -4 -22   1   16.56   11.62
 -22   4   1    0.62   25.06
   4 -22  -1   -3.64   18.51
  -5 -22  -1   19.28    8.11
   5 -22   1   32.33   25.44
 -22   5   1    6.29   22.99
   5 -22  -1   31.63   25.64
   6 -22   1  -13.87   21.58
   6  22  -1   -1.72    8.01
  -6 -22  -1    4.71   19.70
   6 -22  -1    1.24   22.99
 -22   6   1   -3.96   22.11
   6  22   1    2.21    6.92
  -6 -22   1    7.66   16.63
  -7 -22  -1  126.39   25.56
   7 -22   1   76.84   29.70
   7 -22  -1   32.95   23.32
  -7 -22   1  128.70   24.47
   7  22   1   89.77   16.46
   8  22  -1    2.58   10.06
  -8 -22  -1   -2.40   19.85
   8 -22   1   -9.59   23.57
   8 -22  -1    7.52   23.87
  -8 -22   1   -0.20   18.20
   8  22   1   -2.61    7.56
   9  22  -1   16.39   10.18
  -9 -22  -1   32.16   21.79
   9 -22   1    8.30   22.43
   9 -22  -1  -22.27   19.80
  -9 -22   1   32.40   20.07
   9  22   1   15.02   11.14
  10  22  -1    0.17    6.26
 -10 -22  -1  -16.26   18.62
  10 -22   1  -10.81   20.61
 -10 -22   1   -5.45   19.29
  10 -22  -1    0.40   20.39
  11 -22   1   -7.40   26.11
  11  22  -1    1.60    6.99
 -11 -22  -1   -5.84   19.16
  11 -22  -1   -1.24   23.92
 -11 -22   1   -4.62   16.41
 -23   0   1   36.00   28.83
   0  23  -1    4.59   11.01
   0 -23  -1    1.91   17.25
   0  23   1   -2.40   11.00
   0 -23   1   -1.70   16.89
 -23  -1   1   60.09   30.16
  -1 -23  -1    0.04   16.73
   1 -23   1    8.16   19.42
   1  23  -1   10.71   10.62
  -1 -23   1    2.45   16.90
   1  23   1    4.15   10.64
   1 -23  -1    4.40   16.81
 -23   1   1   54.96   29.10
  -1  23  -1    2.82   11.11
   2  23  -1    6.68   10.26
  -2 -23  -1    1.41   16.18
   2 -23   1  -12.13   18.64
  -2  23  -1   -6.11   10.84
  -2 -23   1    7.79   16.57
 -23   2   1   32.20   28.59
   2  23   1   -3.40   10.94
   2 -23  -1    5.93   18.55
  -2 -23   1    9.90   16.25
   3 -23   1   18.24   18.16
  -3 -23  -1   14.54   15.90
  -3 -23  -1   18.42   18.28
   3  23  -1    6.14   10.37
   3 -23  -1   17.13   20.36
   3  23   1   14.82   10.92
  -3 -23   1    4.66   15.08
  -3 -23   1   15.34   18.02
 -23   3   1   48.40   27.62
  -4 -23  -1   15.25   10.15
   4  23  -1   -1.02    6.73
   4 -23   1   14.66   18.16
  -4 -23  -1   13.30   18.54
   4  23   1   -4.76    8.29
  -4 -23   1   10.41    8.27
 -23   4   1   25.92   26.51
  -4 -23   1   -2.78   15.87
   4 -23  -1    5.49   19.83
   5 -23   1    9.87   17.97
   5  23  -1   16.96   11.79
  -5 -23  -1   40.37   19.37
 -23   5   1  -11.15   41.04
   5  23   1   20.67   11.24
   5 -23  -1   12.10   18.10
  -5 -23   1   45.33   17.87
   6 -23   1    5.82   18.55
   6  23  -1   -1.45    6.11
  -6 -23  -1    6.72   16.51
   6  23   1   -0.69    4.44
  -6 -23   1    3.24   16.15
   6 -23  -1    3.62   17.60
  -7 -23  -1   30.62   18.87
   7  23  -1   13.26    8.27
   7 -23   1   23.19   21.14
   7 -23  -1   25.50   18.91
  -7 -23   1   32.22   19.24
   7  23   1   16.93   12.66
   8 -23   1   -3.74   19.25
   8  23  -1    0.45    5.85
   8 -23  -1   24.37   19.35
  -8 -23   1   -7.72   17.46
   9 -23   1    8.55   19.17
  -9 -23  -1    6.05   18.37
   9 -23  -1   -7.31   17.62
  -9 -23   1   19.38   16.62
   0  24  -1    0.86   10.54
   0 -24  -1    2.94   17.58
   0 -24   1    0.04   18.68
   1  24  -1   23.48   12.48
   1 -24   1    4.98   16.94
  -1 -24  -1   -4.87   18.40
  -1 -24   1   51.54   20.31
  -1 -24   1    8.13   16.31
   1 -24  -1   12.49   17.44
  -2 -24  -1   -4.61   16.50
   2 -24   1   -3.33   17.45
  -2 -24  -1    1.71   15.48
   2  24  -1    1.35    9.48
   2 -24  -1  -11.81   17.90
  -2 -24   1    8.04   14.46
   3  24  -1    6.56    9.69
  -3 -24  -1   21.98   19.37
  -3 -24  -1    3.63    7.97
   3 -24   1    2.87   19.70
  -3 -24   1   12.67    7.06
   3 -24  -1   -8.55   18.45
  -3 -24   1   15.92   19.49
   4 -24   1    7.10   20.54
  -4 -24  -1   -8.67   21.79
   4  24  -1    3.90   11.07
  -4 -24   1   -1.34   14.48
   4 -24  -1   -1.63   18.11
  -5 -24  -1   -2.46   15.74
   5  24  -1   -0.46    8.17
  -5 -24   1    4.55   15.03
  -6 -24  -1    6.51   15.94
  -6 -24   1   -8.96   14.94
  -1  -1   2   -0.60    1.44
   0  -2   2 8074.59  688.01
  -2   0   2 9999.00  688.37
  -2  -1   2  615.22   45.06
  -2  -1  -2  546.24   45.05
  -2   1   2  562.93   44.51
  -2  -2   2  309.84   23.48
  -2   2   2  274.12   22.34
  -2  -2  -2  270.09   23.51
  -3   0  -2  916.15   77.48
  -3   0   2 1085.37   77.60
  -3  -1   2   -0.16    3.52
   1  -3   2   -0.16    2.02
  -1  -3   2   -0.97    2.73
  -3  -1  -2   -1.46    3.15
  -3   1   2   -0.77    2.80
  -3  -2   2   16.51    5.97
  -3   2   2   19.57    3.74
  -3  -2  -2   20.22   10.54
  -3  -3  -2    1.67    6.50
  -3  -3   2   -2.76    5.41
  -4   0   2 1486.57  114.67
   0  -4   2 1615.15  114.29
  -4   0  -2 1351.71  114.64
  -4  -1   2   30.34    6.95
  -4   1   2   33.25    5.91
  -4  -1  -2   32.54    7.71
  -4  -2   2  144.58   15.96
  -4   2   2  148.33   13.84
  -4  -2  -2  130.72   16.40
  -4  -3   2    2.91    8.06
  -3  -4  -2    2.30    8.95
  -4   3   2    2.25    4.72
  -4  -3  -2    5.69    8.92
  -3  -4   2   -2.08    7.47
  -4  -4   2  274.96   27.46
  -4  -4  -2  266.12   28.16
  -5   0  -2  138.56   17.81
  -5   0   2  131.90   16.67
  -5  -1   2    0.60    7.56
  -5   1  -2    0.00    8.41
  -1  -5  -2    1.90    8.33
   1  -5   2   -3.48    5.11
  -5  -1  -2   -5.26    8.89
  -5   1   2   -1.77    7.47
  -1  -5   2   -7.23    7.10
  -5  -2   2  138.57   18.76
  -5   2   2  117.57   15.19
  -5  -2  -2  123.54   18.73
  -3  -5  -2    3.93   11.11
  -5  -3   2   -7.38    9.83
  -5  -3  -2   -1.77   10.35
  -3  -5   2   -3.77    9.34
  -5   3   2    3.02    6.21
  -5  -4   2  186.45   22.16
  -5  -4  -2  193.33   23.76
  -5  -5   2    5.35    8.43
  -5  -5  -2    1.08   10.37
   0  -6   2 1229.56   97.02
  -6   0  -2 1241.02   98.18
  -6   0   2 1269.82   97.85
  -6  -1   2   54.47   10.90
  -6   1  -2   50.63   10.33
  -6   1   2   53.49    9.73
  -6  -1  -2   53.78   11.85
  -6  -2   2   73.96   13.05
  -6  -2  -2   73.57   13.43
  -6   2   2   71.33   10.37
  -3  -6  -2    5.21   10.48
  -6  -3   2   16.22    9.19
  -6   3   2    9.13    6.07
  -3  -6   2    2.10    8.73
  -6  -3  -2   18.02   10.45
  -4  -6  -2  991.12   79.89
  -6  -4   2 1100.83   79.87
  -6   4   2  856.60   76.44
  -4  -6   2  950.22   79.07
  -6  -4  -2 1058.84   80.10
  -5  -6  -2  217.24   26.06
  -5  -6   2  218.70   23.80
  -6  -6   2  633.13   53.94
  -6  -6  -2  640.49   54.91
  -7   0   2  168.30   19.91
  -7   0  -2  175.75   21.35
  -7   1  -2    2.60    7.93
  -7  -1   2   -1.73    8.14
   1  -7   2   -4.19    6.06
  -7   1   2   -2.51    7.38
  -1  -7   2    2.05    7.84
  -7  -1  -2    0.35    9.18
  -7  -2   2   48.79   11.90
  -7  -2  -2   40.23   10.81
  -7   2   2   28.75    7.80
  -7  -3   2    1.89    8.73
  -3  -7  -2    0.91   10.46
  -3  -7   2   -3.22    7.52
  -7  -3  -2   -2.03    9.46
  -7   3   2   -2.33    5.86
  -7  -4   2   61.02   12.49
  -7  -4  -2   67.90   13.59
  -5  -7  -2    2.63   11.14
  -7  -5   2    2.09    9.06
  -7  -5  -2   -0.66   10.35
  -5  -7   2    0.20    9.03
  -7  -6   2  330.73   33.23
  -7  -6  -2  349.35   34.63
  -7  -7   2    3.07    9.65
  -7  -7  -2    6.23   12.01
  -8   0  -2 1603.68  137.69
  -8   0   2 1748.41  138.03
   0  -8   2 1954.30  137.30
  -8   1  -2  522.40   44.97
  -8  -1   2  556.38   45.72
  -8   1   2  530.31   44.73
  -8  -1  -2  522.33   46.20
  -2  -8  -2   54.25   11.88
  -8  -2   2   44.32   10.89
  -8  -2  -2   45.77   11.73
  -8   2   2   34.74    8.36
  -2  -8   2   54.08   10.93
  -3  -8  -2    1.55    9.62
  -8  -3   2   11.20   10.39
  -8  -3  -2   23.62   11.14
  -8   3   2   13.38    6.62
  -3  -8   2    2.00    8.99
  -8  -4   2  127.29   19.26
  -8   4   2   97.55   13.20
  -8  -4  -2  126.27   20.24
  -5  -8  -2  185.54   25.51
  -5  -8   2  181.39   22.98
  -8  -6   2  315.03   32.70
  -6  -8  -2  342.43   43.79
  -6  -8   2  302.17   41.77
  -8  -6  -2  310.39   33.76
  -8  -7   2  323.04   33.09
  -8  -7  -2  302.98   35.87
  -8  -7  -2  312.12   32.05
  -8  -7  -2  322.54   35.14
  -8  -8  -2  534.76   51.39
  -8  -8   2  493.51   49.75
  -8  -8   2  562.85   47.67
  -8  -8  -2  552.89   49.38
  -8  -8   2  535.22   50.11
  -9   0  -2   90.44   16.15
  -9   0   2   67.66   12.20
  -9  -1   2   -0.62    7.80
  -9   1  -2   -5.04    8.02
  -9   1   2    0.81    7.54
  -9  -1  -2    2.59    9.22
  -1  -9   2   -4.04    8.08
  -9  -2   2    2.05    8.47
  -2  -9   2   -6.38    8.23
  -9  -2  -2    5.84   10.02
  -9   2   2    2.54    7.22
  -3  -9  -2    1.59   11.10
  -9  -3   2   -1.76    8.69
  -9   3   2   -0.34    6.76
  -9  -3  -2    4.66   10.54
  -3  -9   2    2.29    9.36
  -9  -4   2   59.62   13.79
  -9  -4  -2   70.93   14.98
  -9   4   2   58.92   10.99
  -5  -9  -2    6.50   11.46
  -9  -5   2    6.11   10.74
  -9  -5  -2    8.28   11.48
  -5  -9   2   -2.74   10.05
  -9  -6   2   42.49   13.44
  -9  -6   2   50.98   16.24
  -9  -6   2   37.82   17.57
  -9  -6  -2   50.70   16.25
  -9  -6  -2   43.76   18.17
  -9  -6  -2   74.66   15.14
  -9  -7   2    3.05   12.64
  -7  -9  -2   -1.00   12.62
  -9  -7   2    8.64   16.07
  -9  -7   2    4.22    9.18
  -7  -9   2   -1.51   18.25
  -9  -7  -2    1.94   19.29
  -9  -7  -2   10.77   13.93
  -7  -9   2    5.85   12.50
  -7  -9   2    2.96   11.99
  -9  -7  -2   19.31   10.83
  -9  -8   2  114.27   26.92
  -9  -8   2  146.57   27.49
  -9  -8   2  166.87   32.08
  -9  -8  -2  127.17   26.40
  -9  -8  -2  174.15   23.45
  -9  -9   2    8.77   21.12
  -9  -9   2    8.18   14.28
  -9  -9  -2   21.16   13.76
  -9  -9   2   17.45   12.25
  -9  -9  -2    9.39   15.26
   0 -10   2  404.43   32.81
 -10   0   2  349.92   34.22
 -10   0  -2  336.27   34.00
 -10  -1   2  107.28   18.76
 -10   1  -2  108.17   17.59
 -10  -1  -2  101.78   18.57
 -10   1   2  123.58   17.95
 -10  -2   2   80.35   15.20
 -10  -2  -2   88.08   16.02
 -10   2   2   93.23   15.87
 -10  -3   2   19.10   10.59
 -10   3   2   18.67    7.79
 -10  -3  -2   29.88   12.68
  -3 -10   2    4.28   10.46
 -10  -4   2   19.73   12.58
 -10  -4   2   16.65   16.03
  -4 -10  -2    9.24   12.69
 -10  -4  -2   12.93   14.31
 -10  -4  -2   17.65   13.35
  -4 -10   2    6.93   11.20
 -10  -4  -2   19.42    8.48
 -10   4   2   15.67    7.25
 -10  -5   2  148.55   25.34
 -10  -5   2  207.76   26.59
 -10  -5  -2  194.36   27.78
 -10  -5  -2  144.09   24.69
 -10  -5  -2  179.77   20.74
 -10   5   2  136.93   16.28
 -10  -6   2   47.21   16.80
 -10  -6   2   48.35   12.09
  -6 -10  -2   60.06   17.15
 -10  -6  -2   47.65   39.77
   6  10   2   59.07   11.27
  -6 -10   2   38.11   14.52
 -10  -6  -2   56.80   17.40
 -10  -7   2   22.59   18.13
 -10  -7   2   22.90   10.23
   7  10  -2   10.63   10.36
 -10  -7   2   25.42   15.20
  -7 -10  -2    5.77   14.42
 -10  -7  -2   28.23   14.05
  -7 -10   2    5.77   13.56
  -7 -10   2   -6.25   16.01
 -10  -7  -2   26.38   11.20
   7  10   2    5.52    8.55
 -10  -7  -2   31.39   22.35
  -8 -10  -2  203.12   31.28
  -8 -10  -2  148.27   27.34
 -10  -8   2  226.54   31.25
   8  10  -2  185.48   20.05
   8  10   2  180.03   20.74
  -8 -10   2  189.79   29.17
  -8 -10   2  196.61   26.73
  -9 -10  -2   77.80   22.08
  -9 -10  -2  125.86   24.90
  -9  10   2  115.36   20.46
  -9 -10   2  128.86   22.33
  -9 -10   2   74.41   21.04
 -10 -10  -2  110.88   24.17
 -10 -10   2  102.87   23.27
 -10 -10  -2  154.32   25.62
 -10  10   2  110.91   24.86
  10  10  -2   93.30   15.87
  10  10   2  122.00   17.83
 -10 -10   2  138.38   24.49
   0  11  -2   60.15   11.60
   0 -11  -2   77.17   16.08
   0  11   2   66.92   11.85
   0 -11   2   62.08   12.38
 -11   1  -2   15.64   10.22
 -11  -1   2    5.73   12.26
   1  11  -2   -8.69    6.85
  -1  11   2   -2.01    7.32
  -1 -11  -2    4.77   13.35
 -11  -1   2    6.74   15.09
 -11  -1  -2   17.75   11.92
   1  11   2    1.62    7.72
  -1  11  -2   -7.41    7.06
  -1 -11   2   -1.56    9.78
 -11   1   2    8.08   17.97
   1 -11  -2    3.07   11.75
 -11   1   2   13.29    9.64
  -1 -11   2  -14.72   10.29
  -2  11   2 2712.77  198.62
  -2 -11  -2 2489.57  200.37
   2  11  -2 2539.34  198.03
  -2 -11   2 2376.56  199.34
   2 -11  -2 2583.98  200.28
  -2  11  -2 2582.28  198.23
   2  11   2 2652.93  198.51
 -11  -3   2   -5.16   15.13
  -3 -11  -2   -3.39   12.12
 -11  -3   2    8.67   12.29
  -3  11   2   -5.41    7.24
   3  11  -2   -0.43    6.69
 -11  -3  -2    9.14   11.45
   3 -11  -2   -8.82    9.87
  -3 -11   2    9.43   11.57
 -11  -3  -2   -8.34   14.99
 -11   3   2    4.52    8.38
  -3  11  -2   -7.38    6.98
   3  11   2   -7.44    7.17
 -11  -4   2    6.51   20.58
  -4 -11  -2   39.49   16.53
 -11  -4   2   34.94   14.63
 -11  -4  -2   32.63   13.13
 -11   4   2   17.38    7.76
 -11  -4  -2   75.69   36.42
 -11   4   2   16.53   16.70
   5  11  -2    2.38    7.01
  -5 -11  -2    7.05   14.31
 -11  -5   2    8.98   18.30
 -11  -5   2   17.41   14.78
 -11  -5  -2    4.77   12.63
  -5 -11   2   -1.76   12.40
   5  11   2   -2.40    8.09
 -11  -5  -2    8.88    9.37
 -11   5   2   12.74   14.25
 -11  -5  -2    3.49   16.57
  -5  11  -2   -1.66    7.51
 -11  -6   2   35.51   19.54
 -11  -6   2   39.89   16.59
 -11  -6  -2   44.68   16.94
 -11  -6  -2   41.66   21.38
 -11  -6  -2   65.99   14.05
 -11   6   2   46.83   14.70
 -11  -7   2   10.47   10.67
 -11  -7   2   13.05   15.68
 -11  -7   2    7.91   18.04
  -7 -11  -2    1.94   15.48
   7  11  -2   -0.82   12.05
 -11  -7  -2   16.11   11.40
 -11   7   2    4.14   13.16
 -11  -7  -2    8.15   20.19
   7  11   2   -2.03    8.27
  -7 -11   2  -23.73   15.07
 -11  -7  -2    9.06   15.50
  -7 -11   2    3.20   14.89
 -11  -8   2   12.48   11.89
 -11  -8   2    0.39   15.73
 -11  -8   2   11.93   21.10
  -8 -11  -2   35.75   28.43
  -8  11   2   31.09   14.20
  -8 -11  -2  -13.32   17.51
   8  11  -2    6.55    9.69
 -11  -8  -2   23.07   13.11
 -11  -8  -2   17.94   17.49
  -8 -11   2   20.80   26.08
 -11   8   2    3.38   16.27
   8  11   2   12.39   10.51
  -8 -11   2    7.13   14.16
  -9 -11  -2    6.49   18.72
  -9  11   2   11.62   15.40
 -11  -9   2   11.70   12.00
  -9 -11  -2    8.10   15.23
  11   9   2  -10.20    9.28
 -11  -9   2    4.94   23.72
   9  11  -2   -1.20    8.89
 -11  -9   2   27.44   17.67
 -11  -9  -2    7.82   17.67
  -9 -11   2   22.33   15.60
  11   9  -2    1.22    9.16
  -9 -11   2   18.03   18.04
   9  11   2   -6.31   10.66
 -11   9   2    2.61   16.52
 -11  -9  -2   34.25   13.25
  10  11  -2   90.72   17.04
 -10  11   2  119.16   24.43
 -10 -11  -2   76.60   23.69
 -10 -11  -2  137.96   26.77
 -10 -11   2   85.45   21.23
 -10 -11   2   90.80   23.42
 -11 -10  -2  125.07   25.72
 -11 -10  -2   43.94   21.36
  10  11   2  109.34   17.67
 -11  11   2   14.58   21.98
  11  11  -2   -8.50   11.04
 -11 -11  -2   50.22   16.65
 -11 -11   2   23.38   20.31
 -11 -11   2   19.49   21.92
  11  11   2   -8.42   13.05
 -11 -11  -2   27.96   22.16
   0 -12   2 2271.93  171.06
   0 -12   2 2077.40  168.72
   0 -12  -2 2325.30  171.72
   0  12   2 2289.84  169.18
   0  12  -2 2307.40  168.95
 -12   0   2 1778.04  169.93
 -12  -1   2 1033.04   77.70
 -12   1  -2  898.66   76.28
 -12  -1  -2  878.18   76.67
 -12  -1  -2  967.28   77.49
 -12   1   2  762.79   81.43
 -12   1   2  956.64   75.73
   2  12  -2  329.28   33.82
  -2 -12  -2  387.21   38.68
 -12  -2   2  468.81   41.54
  -2 -12   2  374.23   37.77
   2  12   2  317.91   33.93
  -2 -12   2  332.00   37.85
   2 -12  -2  353.72   37.29
 -12  -2  -2  465.05   41.07
 -12   2   2  472.27   40.44
 -12  -2  -2  434.21   43.46
 -12  -3   2  133.71   21.26
 -12  -3   2  113.15   24.96
  -3 -12  -2   78.31   23.37
 -12  -3  -2   98.97   23.47
 -12   3   2  104.78   21.58
 -12  -3  -2  135.10   25.88
 -12   3   2  121.53   17.92
  -4  12   2    6.24   11.89
 -12  -4   2   21.92   18.44
 -12  -4   2   17.89   14.90
   4  12  -2   11.31    8.59
  -4 -12  -2   11.88   12.64
  -4 -12   2   15.21   10.94
   4  12   2    8.65    8.72
 -12   4   2   15.13    8.27
 -12  -4  -2   27.84   18.12
 -12   4   2   19.65   17.10
 -12  -4  -2   26.97   14.71
  -4 -12   2    4.25   12.95
   4 -12  -2    2.15   12.08
  -4  12  -2   13.24    8.90
   5  12  -2    0.13    7.99
 -12  -5   2    6.27   19.92
 -12  -5   2   12.40   30.00
  -5  12   2    2.75    7.30
  -5 -12  -2    1.03   10.95
  -5 -12   2    4.14   11.68
 -12  -5  -2    7.63   18.36
   5  12   2   -2.61    8.36
  -5  12  -2   10.54    8.61
  -5 -12   2    1.35   13.75
 -12  -6   2  589.91   52.26
   6  12  -2  502.86   43.46
  -6  12   2  421.81   42.46
 -12  -6   2  519.35   50.45
  -6 -12  -2  435.11   43.92
 -12  -6  -2  592.45   46.70
  -6  12  -2  468.25   43.20
   6  12   2  458.98   43.49
 -12  -6  -2  601.89   52.75
 -12   6   2  546.38   48.12
 -12  -6  -2  492.72   51.70
  -6 -12   2  473.43   49.18
 -12  -7   2  122.12   23.90
  -7  12   2   73.70   18.31
 -12  -7  -2  135.86   23.79
  -7 -12   2   18.48   23.27
 -12   7   2  107.49   22.17
   8  12  -2   38.26   12.62
  -8  12   2   93.44   18.84
  -8 -12   2   58.69   20.38
  -8 -12   2   56.15   20.07
  -9  12   2   33.09   18.15
 -12  -9   2   63.31   22.49
 -12  -9   2   56.03   16.54
 -12  -9   2   72.19   30.64
  12   9   2   71.15   15.75
 -12  -9  -2   60.83   22.60
  -9 -12   2   12.90   18.88
 -12   9   2   81.59   19.82
  -9 -12   2   25.77   18.77
  12   9  -2   47.00   13.40
 -12  -9  -2  116.67   23.51
 -12 -10   2   48.68   18.19
 -12 -10   2   39.50   22.82
 -10 -12  -2   53.48   19.25
 -10  12   2   76.88   22.10
  10  12  -2   61.49   15.42
  12  10   2   41.53   14.54
 -12  10   2   41.86   19.64
  10  12   2   70.19   16.55
 -10 -12   2   45.64   22.59
 -12 -10  -2   54.11   24.54
 -10 -12   2   58.95   27.44
  12  10  -2   14.01   12.18
  12  11   2  159.97   23.42
 -12 -11   2  166.05   30.56
 -12 -11   2  170.43   32.65
  12  11  -2  164.31   23.65
 -12  11   2  144.71   29.52
 -12  12   2  466.57   48.31
  12  12  -2  464.82   46.57
 -12 -12   2  531.58   59.39
  12  12   2  497.64   45.86
 -12 -12   2  502.36   53.78
 -12 -12  -2  447.18   53.36
   0 -13   2 1620.29  138.78
   0 -13  -2 1747.48  139.65
   0  13  -2 1759.87  136.71
   0  13   2 1842.66  137.13
 -13  -1   2   26.65   14.04
  -1  13   2   -1.12    8.41
   1 -13   2   -2.92   13.18
 -13  -1   2   12.54   18.03
  -1 -13  -2   -1.77   13.51
 -13   1  -2   -2.16   15.54
   1  13  -2   -1.70    7.89
  -1  13  -2   -4.44    8.28
  -1 -13   2  -15.78   14.67
   1 -13  -2   -9.98   13.27
 -13  -1  -2   -4.62   17.14
   1  13   2    0.25    8.57
  -1 -13   2    1.95   12.14
 -13  -1  -2   23.24   13.30
 -13   1   2   11.11   17.28
   2  13  -2  177.64   19.61
  -2  13   2  194.06   20.13
  -2 -13  -2  137.94   24.00
   2 -13  -2  163.04   24.38
  -2 -13   2  189.04   24.86
   2  13   2  191.07   20.24
  -2  13  -2  190.06   20.01
  -2 -13   2  129.07   23.05
 -13  -3   2   13.59   31.51
 -13  -3   2    7.32   19.05
  -3  13   2   -1.05    8.35
   3  13  -2   -0.82    8.58
  -3 -13  -2  -16.46   13.30
 -13  -3  -2   33.48   31.24
 -13   3   2   -3.10   15.47
 -13  -3  -2   12.30   18.34
   3  13   2   -4.27    8.89
  -3 -13   2    2.46   12.39
   3 -13  -2  -11.04   12.55
  -3  13  -2   -8.97    8.16
  -3 -13   2   -6.29   13.97
 -13   3   2    6.24    9.30
 -13  -4   2   30.36   20.85
  -4  13   2   75.40   12.60
  -4 -13  -2   54.50   16.10
   4  13  -2   60.23   10.94
 -13  -4   2   33.01   17.25
   4 -13  -2   63.61   17.45
 -13   4   2   28.42   16.52
   4  13   2   74.01   13.31
  -4  13  -2   75.86   13.17
 -13  -4  -2   31.03   17.25
  -4 -13   2   51.93   16.23
 -13  -4  -2   23.43   19.90
  -4 -13   2   70.71   18.76
 -13  -5   2   -0.39   15.70
  -5 -13  -2   -8.75   11.78
  -5  13   2    3.95    8.92
 -13  -5   2    3.20   20.00
   5  13  -2    3.54    8.85
 -13   5  -2   -8.33   15.17
   5  13   2    1.73   10.03
  -5 -13   2   -2.46   12.19
 -13  -5  -2    8.59   16.17
 -13  -5  -2   21.35   19.38
   5 -13  -2    7.36   14.71
  -5 -13   2   -1.42   15.61
 -13   5   2    9.76   15.09
  -5  13  -2   -3.31    8.43
 -13   6  -2  113.19   21.87
  -6 -13  -2  108.78   18.86
 -13  -6   2  110.72   27.58
 -13  -6   2  122.83   24.35
  -6 -13   2  142.58   18.79
 -13   6   2  117.04   22.83
 -13  -6  -2  164.61   32.45
 -13  -6  -2  138.05   33.71
  -7  13   2  -14.46    9.12
 -13  -7   2    6.42   18.50
  -7 -13  -2   14.25   12.29
   7  13  -2   -4.58   10.48
 -13  -7   2    5.65   23.86
  -7  13   2   11.93   20.99
 -13   7  -2  -18.75   17.30
   7  13   2   -2.41   11.81
 -13  -7  -2   25.71   20.01
   7 -13  -2  -10.50   14.08
 -13   7   2   -1.32   15.47
  -7  13  -2   -6.27    8.96
  -7 -13   2   -4.51   18.59
 -13  -7  -2    0.20   25.25
  -7 -13   2    7.98   21.81
 -13  -8   2   27.39   21.53
 -13  -8   2   17.27   28.61
   8  13  -2   58.49   14.60
  13   8   2   37.70   13.65
 -13   8   2   31.08   19.27
 -13  -8  -2   46.22   22.58
   8  13   2   73.73   16.24
 -13  -8  -2   47.68   16.00
  -8  13  -2   61.58   12.86
  -8 -13   2   99.05   24.13
  -8 -13   2   46.38   22.00
 -13  -9   2    1.66   29.78
   9  13  -2    8.04   12.41
  -9 -13  -2  -28.34   18.06
  13   9   2   -5.19   10.10
 -13  -9   2   20.37   31.09
  -9  13   2    6.19   18.44
   9  13   2   -9.13   12.76
  -9 -13   2    3.11   19.72
 -13  -9  -2   35.96   29.74
  -9 -13   2    9.03   21.61
 -13   9   2   -1.16   17.26
  13   9  -2   21.63   17.33
 -13  -9  -2   36.55   15.97
 -13 -10   2   46.68   25.64
 -10  13   2   23.26   23.09
  10  13  -2   24.12   15.70
  13  10   2   -2.92   12.58
 -10 -13  -2   -5.66   17.68
 -13 -10  -2   61.53   19.63
 -10 -13   2   10.63   20.20
 -10 -13   2   25.24   33.62
 -13  10   2    7.67   17.88
  13  10  -2   14.05   12.69
  10  13   2   18.72   13.76
 -11  13   2   -0.83   22.18
 -13 -11   2   25.22   26.41
  11  13  -2  -14.33   14.00
  13  11   2  -15.72   12.43
 -11 -13  -2    4.99   18.35
 -11 -13   2   20.70   23.26
  13  11  -2   23.97   15.45
 -13  11   2  -11.19   17.84
 -11 -13   2   14.85   21.64
  11  13   2   -6.51   12.25
 -13 -12   2  241.03   38.99
 -12 -13  -2  272.34   42.00
 -13 -12   2  244.87   47.54
 -13 -12  -2  256.34   38.90
  13  13   2   -9.33   11.96
 -13 -13  -2    3.78   20.61
 -13 -13   2   27.80   27.84
  13  13  -2  -18.49   12.99
  13 -13  -2   -8.07   17.80
 -13  13   2   -0.17   10.00
 -13 -13   2   -2.28   21.96
   0  14   2 1051.12   88.91
   0  14  -2 1041.94   88.83
   0 -14   2 1090.62   91.99
 -14   0   2 1208.25   94.37
 -14   0   2 1219.86   92.72
   0 -14  -2 1072.73   92.32
 -14   0  -2 1074.27   92.49
  -1  14   2  130.06   19.80
   1  14  -2  151.52   19.62
   1 -14   2  219.90   26.46
  -1 -14   2  227.11   25.72
   1 -14  -2  230.46   26.90
  -1  14  -2  150.22   20.27
  -2 -14  -2  434.80   43.01
   2  14  -2  399.28   38.55
 -14  -2   2  483.39   47.06
  -2  14   2  427.92   38.98
   2 -14   2  412.52   42.38
 -14  -2   2  520.19   47.78
 -14   2  -2  442.61   43.63
   2 -14  -2  440.42   43.46
  -2 -14   2  377.19   41.92
 -14  -2  -2  542.52   47.22
   2  14   2  407.71   38.77
  -2  14  -2  425.57   38.89
 -14   2   2  475.04   46.25
 -14  -2  -2  409.27   45.65
 -14   2   2  425.64   41.88
 -14  -3   2  184.56   31.54
 -14  -3   2  172.87   29.91
 -14   3  -2  114.42   24.19
 -14   3   2  112.95   20.94
 -14   3   2  137.68   27.70
 -14  -3  -2  189.57   31.78
 -14  -3  -2  138.60   29.25
   4  14  -2   44.28   12.87
  -4  14   2   35.61   11.49
 -14  -4   2   13.33   18.27
 -14  -4   2   36.30   24.20
  -4 -14  -2   12.68   15.62
 -14  -4  -2   25.94   18.56
 -14   4   2    6.79   17.96
  -4  14  -2   52.24   12.85
 -14  -4  -2   46.29   21.78
   4 -14  -2   40.57   18.16
  -4 -14   2   20.73   14.51
   4  14   2   33.13   12.04
  -4 -14   2   45.72   18.55
  -5 -14  -2    9.29   14.10
 -14  -5   2   57.06   22.58
  -5  14   2    8.02   10.15
   5  14  -2    1.03   10.44
 -14  -5   2   56.53   26.15
 -14   5  -2   54.47   18.58
  -5  14  -2    1.35   10.35
  -5 -14   2   10.42   13.80
 -14   5   2   62.11   22.55
   5 -14  -2   -0.15   15.81
 -14  -5  -2   72.19   25.75
 -14  -5  -2   55.79   21.08
   5  14   2   -3.07   10.63
  -5 -14   2    5.47   16.05
  -6  14   2  133.65   21.09
 -14  -6   2  118.37   32.39
  -6 -14  -2  104.97   19.70
 -14  -6   2  115.08   26.59
 -14   6  -2   75.37   20.99
 -14  -6  -2  129.47   27.76
 -14   6   2  121.17   26.60
  -6 -14   2  101.28   17.82
 -14  -6  -2  123.89   38.00
 -14   7  -2  134.40   24.85
  -7  14   2  118.69   22.61
  -7 -14  -2  131.83   19.86
   8  14  -2  163.04   22.31
 -14  -8   2  222.30   43.87
 -14   8  -2  137.50   27.18
  -8  14   2  170.32   26.03
   8 -14  -2  172.13   28.37
 -14   8   2  222.84   30.66
  -8 -14   2  171.17   30.71
  -8  14  -2  142.61   20.13
   8  14   2  166.95   22.86
  -8 -14   2  173.16   35.82
  14   9   2   73.41   15.83
 -14  -9   2   94.06   35.03
 -14  -9   2   80.47   27.99
  -9  14   2   41.41   21.16
   9  14  -2   15.55   13.31
  -9 -14   2   49.63   40.78
   9  14   2    2.34   13.25
  -9 -14   2   13.93   22.81
   9 -14  -2   27.48   18.11
  10  14  -2   39.48   15.46
  14  10   2   27.69   13.97
 -14 -10   2   50.89   28.54
  14  10  -2   23.29   13.48
  10  14   2   39.20   15.61
  10 -14  -2   47.61   19.90
 -10 -14   2   23.10   23.69
 -10 -14   2   34.39   24.58
  11  14  -2   12.34   13.20
 -11 -14  -2   -3.07   22.86
 -11  14   2   29.07   14.37
  11 -14  -2   42.42   20.73
 -11 -14   2   66.14   26.86
  11  14   2   20.17   14.48
 -11 -14   2   46.91   26.57
  12  14  -2  504.11   47.09
 -14 -12   2  604.54   63.81
  14  12   2  436.61   45.44
  14 -12  -2  480.21   47.93
 -12 -14   2  607.34   63.22
  12 -14  -2  504.19   50.51
  14  12  -2  397.06   45.18
 -12 -14   2  511.40   58.12
 -14 -12  -2  459.08   55.26
  12  14   2  491.11   46.92
 -13 -14   2  146.60   34.04
 -14 -13  -2  237.32   41.07
  13 -14  -2  110.40   27.91
 -13 -14   2  171.89   36.07
  14 -14  -2  437.79   43.35
  14  14  -2  342.82   37.78
  14  14   2  361.89   38.15
   0  15   2  420.67   36.10
   0 -15   2  357.95   40.28
   0  15  -2  418.55   35.95
   0 -15  -2  320.77   40.44
   1  15  -2   -9.05    9.77
  -1 -15  -2   -5.20   18.31
 -15  -1   2   28.86   17.00
 -15  -1   2   38.42   22.77
 -15   1  -2   -0.58   20.53
   1 -15   2  -17.14   16.00
  -1  15   2   -4.35   10.09
 -15  -1  -2    2.01   21.15
   1 -15  -2   -8.62   17.68
 -15   1   2   10.59   14.45
   1  15   2   -4.62   10.06
 -15   1   2   12.10   21.32
  -1  15  -2   -3.62   10.20
  -1 -15   2  -10.25   14.81
  -2 -15  -2  181.09   27.62
 -15  -2   2  247.34   38.27
 -15  -2   2  193.21   33.78
  -2 -15   2  229.79   28.36
 -15   2   2  133.79   32.63
 -15  -3   2   10.63   20.08
   3  15  -2    1.88   15.53
 -15   3  -2    6.07   19.61
  -3  15   2   -5.13    9.78
 -15  -3   2   53.24   26.13
   3 -15   2    1.67   16.60
  -3 -15  -2   -7.29   15.57
 -15   3   2   -5.02   20.61
 -15  -3  -2   47.85   27.84
  -3  15  -2   -0.15   11.30
   3 -15  -2   -5.16   15.93
  -3 -15   2   -2.99   17.24
   3  15   2   -8.47   11.51
 -15  -4   2   35.90   23.91
  -4  15   2   40.57   12.97
   4  15  -2   44.14   13.61
 -15   4  -2   14.76   18.81
 -15  -4   2   28.37   21.94
  -4 -15  -2   24.68   17.11
   4  15   2   49.85   14.00
 -15   4   2    8.48   20.84
  -4 -15   2   23.78   16.37
 -15  -4  -2   59.69   23.80
  -4  15  -2   45.97   13.79
   4 -15  -2   38.01   19.42
   5  15  -2   -4.95   10.81
  -5  15   2   -0.92   10.99
 -15  -5   2   37.55   25.38
  -5 -15  -2   -2.13   15.77
 -15   5  -2  -14.90   17.63
 -15  -5   2    7.87   22.76
 -15   5   2    1.77   20.37
  -5  15  -2   -1.38   11.49
 -15  -5  -2   16.53   27.15
   5  15   2   -3.83   11.47
   5 -15  -2  -11.87   18.15
  -5 -15   2   -6.13   15.36
  -5 -15   2   -1.77   18.62
 -15  -6   2   20.51   23.75
 -15  -6   2   28.73   26.96
  -6  15   2   59.19   18.34
  -6 -15  -2   33.39   16.79
  -6  15   2   77.86   16.14
   6  15  -2   57.28   15.03
   6 -15  -2   59.69   21.82
 -15   6   2   17.56   22.06
  -6 -15   2   55.93   24.83
  -6  15  -2   56.97   14.57
 -15  -6  -2   45.88   30.39
  -6 -15   2   36.39   15.80
   6  15   2   55.59   15.02
  -7 -15  -2    4.04   14.25
  -7  15   2    8.05   17.04
 -15   7  -2  -10.30   17.12
   7  15  -2   -1.35   11.72
  -7  15   2    5.29   11.26
 -15  -7   2   27.59   29.25
 -15  -7   2    9.41   25.37
  -7  15  -2   -5.09   10.51
  -7 -15   2   11.73   22.59
   7 -15  -2  -13.70   18.72
 -15  -7  -2   45.31   32.56
   7  15   2   -6.71   12.70
  -7 -15   2    8.55   25.12
 -15  -8   2   36.47   27.90
 -15  -8   2   37.45   31.71
  -8  15   2   91.90   13.84
  -8 -15  -2   47.54   29.74
   8  15  -2   73.26   16.65
   8  15   2   73.71   16.32
  -8 -15   2   78.65   27.82
  -8  15  -2   77.03   16.06
  -8 -15   2   65.87   43.45
   8 -15  -2   72.16   23.86
   9  15  -2    6.47   11.57
 -15  -9   2    1.78   25.63
 -15  -9   2   12.88   36.19
  -9 -15  -2  -12.41   23.93
  -9 -15   2   -4.62   22.56
 -15   9   2  -10.61   19.88
   9  15   2   -3.39   13.62
  -9 -15   2   -6.53   22.73
   9 -15  -2   -3.79   19.68
 -15 -10   2   66.11   29.55
 -10 -15  -2   -4.29   26.25
  10  15  -2   50.68   13.97
 -10 -15   2   55.05   28.02
  10 -15  -2   62.58   23.56
 -10 -15   2   63.91   28.02
  10  15   2   46.18   15.70
 -15 -11   2   16.30   28.68
  11  15  -2   -7.42   10.73
 -11 -15  -2  -40.09   22.47
 -11 -15   2   24.59   27.17
  15  11  -2   -1.32   12.90
  11  15   2   -6.64   10.58
 -11 -15   2  -23.03   23.82
  11 -15  -2   -4.43   21.81
 -15  11   2  -18.56   15.33
 -15 -12   2   93.64   33.98
  12 -15  -2  177.72   31.23
 -15 -13   2   33.04   29.38
  15 -13  -2  -21.59   17.92
  13  15  -2  -10.28   12.87
 -15  13   2  -27.54   18.89
  15  13  -2  -20.91    9.72
  13 -15  -2   -7.72   20.56
 -13 -15   2  -16.02   26.16
  13  15   2   -9.99   14.09
  14  15  -2  157.03   26.66
  14  15   2  144.47   22.45
  14 -15  -2  221.57   31.16
  15 -15  -2   -9.82   16.54
  15 -15   2   -9.63   18.71
  15  15  -2    7.54   10.75
   0  16   2  227.02   25.43
   0  16  -2  231.02   25.72
 -16   0  -2  169.50   37.93
 -16   0   2  217.80   35.01
 -16   0   2  273.46   38.59
   0 -16  -2  210.92   32.03
   0 -16   2  224.18   31.25
   1 -16   2   25.40   19.56
  -1 -16  -2   24.66   19.57
   1 -16  -2   27.44   21.78
   2 -16   2  156.77   28.03
 -16   2  -2  182.74   44.20
 -16  -2   2  207.53   36.45
   2  16  -2  177.62   22.60
  -2  16   2  170.65   21.79
 -16  -2   2  213.78   36.23
 -16  -2  -2  146.29   34.95
   2  16   2  173.47   22.40
  -2 -16   2  114.15   27.39
  -2  16  -2  177.55   22.19
 -16   2   2  163.26   35.46
   2 -16  -2  171.87   29.66
 -16   3  -2  128.26   32.46
 -16  -3   2  158.62   36.00
 -16  -3   2   89.98   36.16
 -16   3   2  124.22   31.01
 -16  -3  -2  137.98   32.64
 -16  -4   2  166.88   36.93
 -16   4  -2   81.00   25.46
 -16  -4   2  118.37   30.15
   4 -16   2   35.21   22.13
 -16   4   2   93.72   28.85
 -16  -4  -2  112.00   31.55
 -16   5  -2   24.04   21.61
  -5  16   2   -0.55   12.06
  -5 -16  -2   -3.93   16.62
   5  16  -2   -7.69   11.61
 -16  -5   2   55.10   27.44
 -16  -5   2   70.68   29.95
  -5  16   2   -7.66   16.56
   5 -16   2   -9.35   17.13
  -5 -16   2   24.23   20.70
 -16   5   2   35.46   25.76
 -16  -5  -2   47.17   31.02
   5 -16  -2   -0.10   19.31
  -5  16  -2    0.75   11.85
  -6  16   2    3.61   10.38
   6  16  -2    4.34   12.37
 -16  -6   2   43.27   29.55
 -16   6  -2  -16.07   21.98
  -6  16   2    0.66   11.86
 -16  -6   2   25.44   25.90
   6 -16   2   -1.75   18.07
  -6 -16  -2   -7.72   16.85
 -16   6   2   13.84   22.90
 -16  -6  -2   66.55   31.00
   6  16   2    4.46   12.30
   6 -16  -2   -9.64   19.50
  -6  16  -2   -0.40   11.28
  -6 -16   2   11.21   25.60
  -6 -16   2    4.39   14.01
 -16  -7   2   43.93   34.30
  -7 -16  -2    2.67   10.98
  -7 -16  -2   54.49   27.84
   7  16  -2   -3.63   13.60
 -16  -7   2    2.18   24.73
   7 -16  -2   -9.03   19.97
  -7 -16   2    9.42   25.92
  -7  16  -2  -10.77   11.25
 -16   7   2    2.01   23.84
   7  16   2   -9.04   10.83
  -8 -16  -2   16.47   27.99
   8  16  -2    8.90   13.17
 -16  -8   2   77.17   30.51
 -16  -8   2   66.38   37.50
 -16   8   2   52.73   26.25
  -8  16  -2    0.96   11.84
  -8 -16   2   -7.16   24.99
   8  16   2   -0.19   11.96
   8 -16  -2   -8.00   21.30
  -9 -16  -2  -22.89   26.18
 -16  -9   2   59.74   30.61
   9  16  -2   -1.31   11.90
   9  16   2    3.92   10.40
  -9 -16   2   -6.69   24.16
   9 -16  -2    6.81   21.32
  10  16  -2    4.90   10.64
 -16 -10   2   57.59   31.08
 -10 -16  -2   -7.11   28.63
  10 -16  -2    7.53   23.54
  10  16   2    9.05   11.29
 -10 -16   2    2.66   26.52
 -16 -11   2  101.59   33.31
  16 -11  -2  104.36   20.31
  11 -16  -2   18.32   23.54
 -11 -16   2    6.73   28.60
  16  11  -2   49.24   16.32
  12  16  -2  209.65   28.15
  12 -16   2  277.41   40.29
  16 -12  -2  177.48   28.01
 -16 -12   2  263.60   50.35
 -12 -16   2  224.79   50.19
  12 -16  -2  302.49   39.52
  12  16   2  231.18   28.86
  13 -16   2   31.51   22.36
  13  16  -2   12.58   12.10
  13 -16  -2   31.57   22.28
  16  13  -2   38.87   13.86
 -13 -16   2   43.18   28.18
  13  16   2    4.59   10.84
 -14 -16  -2  -13.99   28.13
  14  16  -2   38.96   11.14
  14 -16   2  110.95   25.26
  14 -16  -2  115.78   25.48
  16  14  -2   44.06   10.44
  15 -16   2   17.69   18.91
  15  16  -2    6.23    8.51
  16  15  -2   28.24    7.39
  15 -16  -2   18.97   18.94
  16 -16  -2   47.94   18.39
  16 -16   2   45.73   18.95
   0  17  -2    4.77   12.22
 -17   0   2   30.96   26.82
   0 -17   2   -5.03   20.39
   0 -17  -2   13.87   20.48
   0  17   2   17.17   12.40
 -17   0  -2   22.58   25.70
 -17   0   2   21.98   30.94
   1 -17   2  -13.34   17.87
 -17  -1   2   46.21   29.08
  -1  17   2   -7.12   11.80
 -17  -1   2   40.05   21.36
  -1 -17  -2  -21.67   19.25
   1  17  -2   -0.44   11.42
 -17   1  -2    5.15   24.87
  -1  17  -2   -7.43   12.06
   1 -17  -2   -0.32   20.28
 -17  -1  -2   32.47   25.99
   1  17   2    3.74   11.67
  -1 -17   2   -0.71   19.51
 -17   1   2   29.18   27.64
  -2 -17  -2   61.08   21.11
  -2  17   2   96.00   18.05
 -17   2  -2   15.93   26.40
   2 -17   2  107.39   24.95
   2  17  -2  108.26   18.19
 -17  -2   2   71.74   28.04
 -17  -2   2   26.75   22.86
   2 -17  -2   69.08   24.42
   2  17   2   99.95   16.89
  -2 -17   2   41.52   22.88
  -2  17  -2  100.92   18.08
 -17   2   2   31.48   26.91
 -17  -2  -2   31.14   27.07
  -3 -17  -2    1.70   18.55
 -17  -3   2   61.27   30.54
  -3  17   2    5.92   12.36
 -17   3  -2    1.09   23.05
   3 -17   2  -14.67   19.09
   3  17  -2    0.55   11.45
 -17  -3   2   31.44   23.21
  -3 -17   2   -6.14   18.40
   3  17   2   -3.03   11.54
  -3  17  -2   -0.41   12.73
 -17  -3  -2   31.30   28.29
   3 -17  -2    1.18   21.20
 -17   3   2   10.58   25.98
  -4 -17  -2   15.51   19.08
 -17   4  -2  -11.21   23.45
 -17  -4   2   32.14   24.51
 -17  -4   2   73.99   30.99
   4  17  -2   38.52   14.18
   4 -17   2   33.55   21.86
  -4  17   2   41.89   14.31
  -4  17  -2   52.79   15.71
 -17  -4  -2   34.42   32.27
   4 -17  -2   21.70   22.07
 -17   4   2   19.48   25.23
   4  17   2   38.44   13.70
  -4 -17   2   10.32   18.06
   5 -17   2   -1.44   19.82
 -17   5  -2  -10.31   22.17
  -5 -17  -2  -16.25   16.48
  -5  17   2   -6.52   12.68
   5  17  -2    0.75   11.85
  -5  17   2  -11.59    7.54
 -17  -5   2   11.23   26.34
 -17  -5   2   52.72   29.40
 -17  -5  -2   30.42   30.70
   5  17   2    0.80   11.86
  -5 -17   2   -4.08   16.36
  -5  17  -2  -10.18   11.86
 -17   5   2   10.43   26.02
   5 -17  -2   -8.72   21.50
 -17   6  -2   -4.90   21.09
   6  17  -2   28.39   13.28
  -6 -17  -2  -18.81   16.64
 -17  -6   2   18.00   26.37
 -17  -6   2   69.06   32.43
   6 -17   2   26.46   22.72
  -6  17   2   35.16   14.43
 -17   6   2   31.40   27.00
   6  17   2   23.78   13.43
  -6 -17   2   47.49   27.39
 -17  -6  -2   62.03   38.10
   6 -17  -2   30.97   22.55
  -6  17  -2   32.78   14.61
  -6 -17   2   22.31   14.78
   7  17  -2    0.43   13.29
 -17  -7   2   43.72   28.48
  -7 -17  -2   60.36   30.31
 -17  -7   2   57.19   38.28
  -7 -17  -2   29.17    8.07
   7 -17   2   -7.14   20.02
  -7  17  -2    4.52   12.49
 -17   7   2   35.67   27.90
   7 -17  -2   -3.30   20.11
  -7 -17   2    9.21   24.75
   7  17   2   -3.06   12.99
 -17  -8   2   24.03   29.80
   8 -17   2   -9.60   22.09
   8  17  -2   -6.67   12.26
  -8 -17  -2   15.77   31.38
 -17  -8   2   33.27   36.43
   8 -17  -2   -9.44   21.40
   8  17   2    4.15   11.00
 -17   8   2   -2.14   25.04
  -8  17  -2    3.67   10.27
  -8 -17   2  -13.27   25.23
   9 -17   2   -2.73   20.79
 -17  -9   2   20.41   27.09
  -9 -17  -2  -21.92   29.56
   9  17  -2   -0.05   13.08
   9  17   2   -0.62   10.50
  -9 -17   2  -24.65   24.93
   9 -17  -2  -20.85   21.14
 -17   9   2   -5.56   23.67
 -10 -17  -2   71.23   36.52
  10 -17   2  175.97   32.51
  10  17  -2  136.48   21.57
 -17 -10   2   55.61   31.39
  10 -17  -2  154.18   30.98
 -10 -17   2  110.20   32.89
  10  17   2  116.43   21.02
  11  17  -2    0.26   14.47
  11 -17   2  -12.29   20.71
  17 -11  -2  -12.93   12.77
 -11 -17   2  -12.25   27.05
  11  17   2   -2.42   14.00
  11 -17  -2   -7.63   21.86
  17 -12  -2   -9.69   12.01
 -12 -17  -2  -31.75   29.31
  12 -17   2   17.69   23.77
  12  17  -2   -2.36   10.55
  12  17   2   11.20   12.80
 -12 -17   2   -4.89   26.14
  12 -17  -2   21.21   22.68
  13  17  -2   -0.99    9.06
  13 -17   2  -10.19   19.36
  17 -13  -2   -1.41   10.59
  13  17   2   -8.44    9.94
 -13 -17   2  -33.52   22.65
  13 -17  -2   -7.62   20.31
  14  17  -2   31.95    9.71
 -14 -17  -2   -9.14   27.88
  17 -14  -2   11.11   12.85
  14 -17   2   98.28   24.87
  17 -14   2   -0.44   13.96
  14 -17  -2   87.83   24.03
  15  17  -2   -0.35    5.11
  15 -17   2  -12.04   18.00
  17 -15  -2    3.46   14.47
  17 -15   2   -5.32   13.30
  15 -17  -2    5.94   18.24
  16 -17   2   -7.33   16.23
  17 -16  -2   -9.37   13.61
  17 -16   2   -5.91   13.55
  16 -17  -2   -6.05   15.16
  17 -17   2    3.00   19.06
  17 -17  -2    5.32   13.60
   0  18   2   13.64   12.05
 -18   0   2   32.35   29.09
   0  18  -2   24.72   13.99
   0 -18   2    4.38   22.74
   0 -18  -2   -4.17   19.67
 -18   0  -2   18.38   26.76
 -18   1  -2   18.09   27.58
   1 -18   2  -21.24   20.70
  -1  18   2   -2.92   12.25
   1  18  -2   -7.11   12.80
  -1 -18  -2   -9.09   18.80
 -18  -1   2   39.04   30.39
   1 -18  -2   -5.55   20.02
  -1  18  -2    8.42   13.32
 -18  -1  -2   32.02   29.32
 -18   1   2   38.99   27.54
   1  18   2   -2.66   12.16
  -1 -18   2   13.06   22.58
 -18  -2   2   27.44   25.39
   2 -18   2   -9.92   20.15
 -18  -2   2   60.16   31.10
 -18   2  -2    6.30   24.27
  -2  18   2    2.93   13.23
   2  18  -2    1.70   12.78
  -2 -18  -2    0.10   19.82
  -2 -18   2    5.79   19.76
  -2  18  -2   -7.27   13.12
   2  18   2    3.96   12.19
   2 -18  -2   -4.41   20.32
 -18   2   2   20.48   27.81
 -18  -2  -2   41.57   29.15
 -18  -3   2   33.41   25.53
   3 -18   2  -16.53   19.89
   3  18  -2   -4.13   12.12
  -3  18   2    1.18   12.65
  -3 -18  -2   -4.41   19.24
 -18   3  -2    7.10   24.41
 -18  -3  -2   43.60   33.29
  -3 -18   2    1.78   18.08
 -18   3   2   26.99   26.57
  -3  18  -2  -10.11   13.39
   3 -18  -2  -14.53   22.57
   3  18   2   12.24   12.98
  -4  18   2    3.43   13.78
   4  18  -2    2.25   14.40
  -4 -18  -2   15.65   19.50
 -18  -4   2   45.17   26.19
   4 -18   2   -2.07   22.80
 -18   4  -2   25.19   26.50
   4 -18  -2   -4.32   23.29
 -18  -4  -2   61.09   34.14
   4  18   2   -0.19   13.23
 -18   4   2   20.97   27.21
  -4 -18   2    9.71   18.90
  -4  18  -2    3.10   13.05
 -18   5  -2   80.86   27.59
 -18  -5   2   70.60   31.05
 -18  -5  -2   92.06   38.06
 -18   5   2  110.59   31.82
 -18  -6   2  173.55   36.59
  -6 -18  -2   72.88   20.38
   6 -18   2   91.32   27.54
   6  18  -2   84.73   17.01
  -6  18  -2  110.55   19.36
   6 -18  -2  133.44   31.28
   6  18   2   82.08   16.50
   7 -18   2   10.20   22.22
  -7 -18  -2   49.46   10.51
  -7 -18  -2   25.39   30.49
  -7  18  -2   28.95   13.64
   7 -18  -2   13.43   25.10
  -7 -18   2    3.95   25.08
   7  18   2    9.20   12.85
   8  18  -2   34.22   11.10
  -8 -18  -2   55.06   30.98
   8 -18   2   85.12   27.37
 -18  -8   2  126.82   33.49
   8  18   2   43.16   12.46
 -18   8   2   90.36   27.12
  -8 -18   2   49.80   26.47
   8 -18  -2   73.77   27.19
   9  18  -2   -4.43   11.03
  -9 -18  -2   -3.32   33.44
   9 -18   2   -3.18   23.69
   9  18   2   -2.72   12.57
 -18   9   2   32.00   23.94
  -9 -18   2  -22.28   34.66
   9 -18  -2  -15.37   22.95
 -10 -18  -2  -15.04   28.52
  10  18  -2   -0.02    7.59
  10 -18   2    3.81   21.85
 -10 -18   2   -6.68   25.13
  10 -18  -2    4.91   23.42
  10  18   2    2.19    7.63
  18 -11  -2   -5.41    9.45
  11 -18   2   -3.61   21.63
  11  18  -2   -9.05    9.20
 -11 -18  -2  -36.96   27.56
  11  18   2    2.80   10.30
  11 -18  -2   -7.98   22.79
 -11 -18   2  -19.37   23.05
  12 -18   2    1.59   21.40
  18 -12  -2   12.82   11.68
  12  18  -2    6.37    9.29
 -12 -18  -2  -29.45   27.05
  12 -18  -2    4.52   21.42
  12  18   2    2.17    9.87
 -12 -18   2  -18.32   24.28
  13  18  -2   -1.05    7.26
  13 -18   2    8.29   21.41
  18 -13  -2   14.75   15.10
  18 -13   2   34.02   24.20
  13 -18  -2  -11.92   19.95
  18 -14  -2   33.81   14.65
  14 -18   2   22.33   22.01
  14 -18  -2    0.42   19.86
  18 -14   2   25.24   13.31
  18 -15  -2   16.04   13.97
  15 -18   2    2.15   18.71
  15  18  -2    0.01    5.32
  18 -15   2   26.96   16.15
  15 -18  -2   -8.15   17.64
  18 -16  -2    1.20   11.96
  16 -18   2    3.89   18.65
  18 -16   2    6.84   11.36
  16 -18  -2  -10.12   20.80
   0  19   2  -14.55   12.95
 -19   0   2   51.53   32.31
 -19   0  -2   41.57   31.12
   0 -19  -2   -2.28   18.57
   0 -19   2  -11.94   22.74
   0  19  -2    5.68   13.72
   1 -19   2   -7.36   23.32
   1  19  -2   -7.60   12.88
  -1  19   2    5.13   13.64
 -19   1  -2    8.30   26.69
  -1 -19  -2  -19.89   20.84
 -19  -1   2   43.18   31.00
 -19   1   2   32.19   30.06
   1  19   2   -2.94   14.36
  -1  19  -2   -5.74   13.26
 -19  -1  -2   45.23   31.78
   1 -19  -2  -12.84   20.64
  -1 -19   2    7.00   22.80
  -2 -19  -2  -14.57   20.05
 -19   2  -2   -8.17   25.61
  -2  19   2    3.16   14.10
   2 -19   2   -8.04   23.46
   2  19  -2    6.31   13.23
 -19   2   2   43.86   29.92
 -19  -2  -2   52.61   34.97
  -2 -19   2    0.34   18.93
   2 -19  -2    1.11   23.87
  -2  19  -2    4.97   13.55
   2  19   2    7.78   14.84
  -3  19   2   -7.30   13.01
  -3 -19  -2    1.04   20.57
   3  19  -2   -0.23   13.87
   3 -19   2   -7.88   24.68
 -19   3  -2    5.97   25.25
   3 -19  -2  -15.91   23.25
   3  19   2   -2.04   12.97
  -3 -19   2  -13.49   19.14
  -3  19  -2    1.68   13.62
 -19   3   2   25.50   30.02
 -19  -3  -2   36.97   31.21
   4 -19   2   15.13   24.29
  -4  19   2   18.47    9.49
  -4 -19  -2   11.65   19.50
   4  19  -2   14.92   12.94
 -19   4  -2    0.59   23.98
  -4  19   2   24.56   15.33
  -4 -19   2    6.84   18.67
 -19  -4  -2   41.71   34.84
  -4  19  -2   24.66   14.75
   4  19   2   13.24   15.64
 -19   4   2   11.14   30.20
   4 -19  -2    9.25   23.65
   5  19  -2    2.86   11.95
   5 -19   2  -20.84   22.88
 -19   5  -2  -18.07   23.55
  -5 -19  -2  -10.38   18.06
  -5 -19   2   -1.08   16.33
 -19   5   2   17.07   27.69
   5 -19  -2    5.72   27.49
  -5 -19   2   27.79   25.01
   5  19   2   -4.61   10.95
  -5  19  -2    0.29   12.96
   6 -19   2  225.25   50.95
   6  19  -2  210.93   26.64
 -19  -6   2  307.67   67.92
   6  19   2  211.19   28.18
   6 -19  -2  165.59   43.36
  -6  19  -2  146.36   23.32
  -6 -19   2  173.97   36.67
   7 -19   2   -8.87   21.98
   7  19  -2    2.01   13.81
  -7 -19  -2   23.73   28.47
   7 -19  -2  -13.63   24.53
  -7  19  -2   -0.56   12.84
   7  19   2    3.21    9.40
 -19   7   2   -2.99   40.72
  -7 -19   2  -18.39   30.59
   8  19  -2   44.93   11.31
   8 -19   2   72.21   27.19
  -8 -19  -2  101.67   31.99
  -8 -19   2   92.50   28.16
   8  19   2   70.20   18.66
   8 -19  -2   61.75   26.98
   9  19  -2    1.77    6.98
   9 -19   2   -7.55   23.34
  -9 -19  -2  -10.03   25.48
   9 -19  -2   -5.81   23.53
  -9 -19   2    5.48   22.94
   9  19   2   -0.36    9.92
  10  19  -2    8.57   10.90
  10 -19   2   -6.77   21.24
 -10 -19  -2   -0.28   28.38
  10  19   2    5.24   10.65
  10 -19  -2   -5.55   22.29
 -10 -19   2   -4.12   22.91
 -11 -19  -2  -30.42   25.28
  11  19  -2   -0.36    8.63
  11 -19   2   13.59   22.97
  11 -19  -2  -11.91   21.92
  11  19   2   -1.49    7.70
 -11 -19   2  -14.18   21.47
  19 -12  -2   17.11    9.75
  12 -19   2    2.17   27.25
  12  19  -2    0.45   16.13
 -12 -19  -2  -51.75   29.47
 -12 -19   2  -16.24   27.95
  12 -19  -2  -13.18   28.20
  19 -12   2    0.61    9.58
  13  19  -2   -2.57    6.81
  13 -19   2  -10.52   19.99
 -13 -19  -2  -36.82   24.93
  19 -13  -2   -2.20   10.02
  13 -19  -2   12.24   23.07
  19 -13   2    1.90   10.60
  14 -19   2   18.23   22.70
  19 -14  -2    2.22   10.67
  14  19  -2    5.83    5.84
  14 -19  -2   29.68   21.64
  19 -14   2   -2.45   12.99
  19 -15  -2   15.64   11.13
  15 -19   2    0.64   21.29
  15 -19  -2   -3.48   23.23
  19 -15   2    4.54   10.70
 -20   0  -2  127.44   45.48
   0 -20  -2   18.36   28.10
   1 -20   2   10.01   28.64
 -20   1  -2   62.64   35.83
 -20  -1   2  133.10   43.08
 -20  -1  -2  124.36   76.06
   1  20   2   -2.07   22.93
  -1 -20   2    7.87   24.88
   2 -20   2  -16.68   23.53
 -20   2  -2   35.28   34.52
  -2 -20  -2   20.49   28.53
   2  20  -2   11.27   14.16
 -20  -2   2   84.44   33.46
   2 -20  -2    0.69   22.25
 -20  -2  -2   74.28   39.39
 -20   2   2   80.94   45.75
   2  20   2   23.53   13.37
  -2 -20   2   14.33   28.77
  -2  20  -2   11.71   16.19
   3  20  -2   -8.41   11.99
   3 -20   2  -15.56   21.35
 -20   3  -2    6.16   41.90
  -3  20   2   -3.46   15.46
  -3 -20  -2   -7.25   25.59
   3  20   2   -3.70   11.99
 -20   3   2    8.35   32.71
  -3  20  -2    4.24   15.55
 -20  -3  -2   24.21   34.00
   3 -20  -2    4.89   21.90
 -20   4  -2   89.29   36.53
   4 -20   2   44.09   25.87
   4  20  -2   29.91   14.92
  -4 -20  -2   17.04   18.60
  -4 -20   2   33.24   24.48
  -4  20  -2   54.80   15.26
   4  20   2   36.96   14.32
   4 -20  -2   20.53   24.03
   5  20  -2    1.67    9.90
  -5 -20  -2   35.22   18.02
   5 -20   2   15.50   24.43
   5 -20  -2   18.99   23.33
   5  20   2    1.03    9.39
  -5 -20   2   12.86   23.08
  -5 -20   2   18.28    9.00
  -5  20  -2   15.49   14.05
   6 -20   2  224.19   37.72
   6  20  -2  215.02   26.17
   6  20   2  217.94   27.08
  -6  20  -2  193.24   24.62
  -6 -20   2  230.98   35.50
   6 -20  -2  194.79   35.95
 -20   6   2  242.50   38.76
  -7 -20  -2   36.33   25.75
   7  20  -2    3.26    9.81
   7 -20   2   28.49   23.33
   7 -20  -2   30.55   25.37
  -7 -20   2   30.20   21.18
   8  20  -2  115.65   19.35
  -8 -20  -2  140.08   31.62
   8 -20   2  139.04   30.73
   8  20   2  126.50   20.22
  -8 -20   2  177.38   33.84
   8 -20  -2  134.67   31.39
   9 -20   2   28.94   24.68
   9  20  -2    2.09    9.23
  -9 -20  -2    9.33   24.15
  -9 -20   2    5.60   21.28
   9  20   2   -0.84    8.95
   9 -20  -2   36.68   24.61
  10  20  -2   15.43   12.96
 -10 -20  -2   -1.89   26.58
  10 -20   2   17.13   23.86
  10 -20  -2   39.22   24.57
 -10 -20   2   -6.18   27.69
  10  20   2    7.95    8.83
  11 -20   2  -16.84   21.55
  11  20  -2   -4.24    7.58
 -11 -20  -2  -39.89   23.42
  11 -20  -2  -18.59   21.19
 -11 -20   2  -16.48   19.79
  11  20   2    8.11   12.69
  12  20  -2    4.66    9.78
 -12 -20  -2  -12.16   24.03
  12 -20   2   19.54   24.22
  12 -20  -2   13.28   22.21
 -12 -20   2  -12.33   19.97
  20 -12   2   12.05   10.70
  13 -20   2    3.82   22.39
 -13 -20  -2  -37.00   23.06
  13  20  -2   -0.89    6.09
  20 -13   2   26.67   11.03
  13 -20  -2   22.84   22.16
  14 -20   2   75.19   31.14
  20 -14  -2   31.73   11.30
  14 -20  -2   66.21   24.41
  20 -14   2   24.74    9.59
   0 -21   2   -9.76   18.99
 -21   0  -2   12.37   29.61
   0  21  -2   -1.96   11.41
   0  21   2   -1.54   12.20
 -21   0   2   44.08   28.98
   0 -21  -2  -11.12   20.95
  -1 -21  -2   -3.21   18.31
 -21  -1   2   50.64   29.17
   1  21  -2   -7.14   10.82
   1 -21   2  -14.16   19.65
 -21   1  -2    8.36   29.66
  -1  21   2   -5.76   12.37
 -21   1   2   29.73   27.95
   1  21   2   -5.43   11.90
  -1 -21   2   -0.06   18.75
  -1  21  -2   -3.69   12.35
 -21  -1  -2   19.66   30.74
   1 -21  -2  -10.44   21.02
   2  21  -2   18.71   12.04
 -21  -2   2   67.46   30.66
   2 -21   2    9.39   21.49
 -21   2  -2    4.56   27.65
  -2 -21  -2    1.98   19.60
  -2  21   2   25.58   14.20
   2 -21  -2   -3.64   19.07
  -2 -21   2   17.91   19.25
   2  21   2   16.42   11.65
 -21  -2  -2   45.93   32.67
  -2  21  -2   24.22   14.36
 -21   2   2   22.70   28.07
   3  21  -2   -2.12    9.87
  -3 -21  -2   -0.52   17.51
   3 -21   2  -17.70   21.03
 -21   3  -2   -7.76   26.16
 -21  -3   2   73.83   32.25
 -21   3   2   13.23   26.55
  -3 -21   2   12.09   17.83
   3  21   2   -4.19   12.48
   3 -21  -2   -5.07   17.20
  -3  21  -2   -2.45   12.31
  -4 -21  -2   13.04   17.63
 -21   4  -2   -3.72   22.76
   4 -21   2   14.01   23.04
   4  21  -2   44.39   13.65
  -4  21  -2   70.90   16.46
   4 -21  -2   22.33   20.93
   4  21   2   60.79   17.13
  -4 -21   2   93.27   23.11
  -4 -21   2   14.54   16.57
 -21   4   2   36.32   26.69
  -5 -21  -2   22.03   22.53
   5 -21   2  -16.00   23.34
   5  21  -2   -4.18    9.11
  -5 -21  -2    2.24    9.60
   5 -21  -2   -4.68   19.76
 -21   5   2   -4.80   25.89
  -5  21  -2   -8.53   11.64
  -5 -21   2   13.46   18.75
  -5 -21   2   23.55    8.70
   5  21   2    5.22   13.34
  -6 -21  -2  193.20   36.02
   6 -21   2   94.87   32.16
   6  21  -2  130.51   19.88
   6  21   2  153.53   22.39
   6 -21  -2   70.45   26.67
  -6 -21   2  158.56   29.34
  -7 -21  -2   -2.43   21.39
   7  21  -2   -0.78    6.48
   7 -21   2  -12.55   24.66
  -7 -21   2    6.60   18.88
   7 -21  -2    9.91   22.81
   7  21   2    0.55    8.47
   8  21  -2  123.17   21.43
  -8 -21  -2  194.61   39.58
   8 -21   2  142.17   39.37
  -8 -21   2  152.49   33.35
   8  21   2  132.71   21.42
   9  21  -2    5.01   11.67
   9 -21   2   -2.59   23.66
  -9 -21  -2  -20.12   21.62
  -9 -21   2   -8.83   18.11
   9  21   2   -0.88    7.88
   9 -21  -2   -9.99   22.78
  10  21  -2    1.46    6.85
 -10 -21  -2   -4.44   21.75
  10 -21   2    2.78   23.27
 -10 -21   2    4.21   18.86
  10 -21  -2  -12.89   19.73
 -11 -21  -2  -22.94   21.10
  11  21  -2    2.76    8.95
  11 -21   2    0.28   22.47
  11 -21  -2  -10.44   19.89
 -11 -21   2   -3.50   18.31
  12  21  -2    0.35    5.32
  12 -21   2   -3.50   21.99
 -12 -21  -2  -15.52   22.16
  12 -21  -2   31.36   21.20
 -22   0   2   35.16   29.24
   0 -22  -2   -7.56   17.88
   0  22   2   -1.86   11.32
   0  22  -2   -2.40   11.31
   0 -22   2   -6.77   18.60
 -22   1  -2   25.46   29.50
 -22  -1   2   48.52   30.23
   1  22  -2    2.34   12.17
  -1 -22  -2   -1.43   18.25
   1 -22   2   -0.59   18.14
 -22   1   2   39.42   27.91
  -1  22  -2   -3.14   11.30
   1  22   2  -10.45   10.20
  -1 -22   2   -7.35   17.65
   1 -22  -2  -16.19   19.11
   2 -22   2   10.61   19.87
 -22   2  -2    7.91   42.24
 -22  -2   2   65.61   30.64
  -2 -22  -2   -8.43   16.42
   2  22  -2   14.95   10.47
  -2  22  -2   37.51   14.02
 -22   2   2   16.65   28.58
   2  22   2   24.12   12.76
  -2 -22   2   -2.51   16.71
   2 -22  -2    0.54   19.42
   3  22  -2    1.47   10.56
 -22   3  -2    6.05   34.13
   3 -22   2  -12.23   18.45
  -3 -22   2    1.73   22.86
   3 -22  -2    4.15   18.85
  -3  22  -2    4.32   12.25
  -3 -22   2    4.11   18.13
 -22   3   2   27.87   53.55
   3  22   2   -6.02   11.57
   4  22  -2   45.59   12.61
   4 -22   2   34.03   24.76
 -22   4  -2    9.90   25.40
 -22  -4   2  152.05   54.61
  -4 -22  -2   24.95   16.14
 -22   4   2   17.73   26.76
  -4 -22   2   96.66   27.50
   4  22   2   49.38   14.12
  -4  22  -2   85.63   19.93
   4 -22  -2   24.71   22.09
   5 -22   2   14.19   23.55
  -5 -22  -2   -3.19    6.55
  -5 -22  -2   12.99   25.73
  -5 -22   2    7.86   18.54
 -22   5   2   55.23   25.92
   5 -22  -2    3.88   20.90
   6 -22   2   39.41   24.49
   6  22  -2   26.75    8.89
   6 -22  -2   27.76   20.50
   6  22   2   31.05    8.67
   7 -22   2   20.03   25.51
  -7 -22  -2   -5.68   17.96
  -7 -22   2   -4.83   17.54
   7  22   2   -0.87    9.52
 -22   7   2   77.34   24.50
   7 -22  -2   33.05   25.37
  -8 -22  -2   91.02   24.26
   8  22  -2   28.97    9.18
   8 -22   2   69.23   28.47
   8 -22  -2   45.13   21.58
   8  22   2   37.71   12.50
   9 -22   2    1.79   22.74
  -9 -22  -2  -11.00   19.42
   9  22  -2    1.63    6.78
   9 -22  -2    6.06   20.61
  -9 -22   2    1.21   17.24
 -10 -22  -2  -20.58   19.81
  10  22  -2   -0.94    6.92
  10 -22   2   -0.74   20.48
  10 -22  -2  -10.75   19.00
 -10 -22   2   15.80   23.59
 -11 -22  -2  -14.24   19.32
  11 -22   2    8.72   27.42
  11  22  -2    0.15    7.48
  11 -22  -2  -19.44   17.93
   0  23  -2    0.66   11.15
 -23   0   2   23.33   29.55
   0 -23  -2   -6.49   17.57
   0 -23   2   -3.08   17.68
  -1 -23  -2  -17.29   16.92
 -23  -1   2   30.93   30.19
   1 -23   2  -18.27   16.27
   1  23  -2   -4.21   10.03
  -1  23  -2    1.06   11.50
   1 -23  -2  -10.67   16.17
 -23   1   2   10.59   28.31
  -1 -23   2   -2.07   16.48
  -2 -23  -2   -0.56   16.25
 -23  -2   2   56.40   31.79
   2  23  -2   21.02   10.80
   2 -23   2    5.25   18.63
  -2 -23   2   30.32   17.63
  -2  23  -2   22.38   12.03
  -2 -23   2   20.63   16.02
   2 -23  -2   -4.33   17.74
 -23   2   2   46.38   28.10
   3 -23   2   -2.95   17.08
   3  23  -2    0.09    9.02
 -23  -3   2   56.78   32.15
  -3 -23  -2    4.46   15.12
  -3 -23  -2    3.99   18.51
  -3 -23   2    6.50   15.37
   3 -23  -2  -18.45   19.29
 -23   3   2    6.98   25.18
  -3  23  -2   -1.73   10.54
  -3 -23   2    7.01   15.65
   4  23  -2    6.09    8.76
   4 -23   2   -2.77   18.58
  -4 -23  -2   18.21   19.76
   4 -23  -2   -0.30   19.54
  -4 -23   2   14.12   15.53
  -4 -23   2    7.00    8.57
 -23   4   2    8.21   24.78
  -5 -23  -2    4.01   18.09
   5  23  -2   -1.50   15.02
   5 -23   2   -8.36   18.72
 -23   5   2  -18.26   26.87
   5 -23  -2   -4.07   20.04
  -5 -23   2   -0.94   14.53
   6  23  -2    1.06    6.51
   6 -23   2  -13.08   19.00
  -6 -23  -2    9.45   18.60
 -23   6   2    0.33   22.03
  -6 -23   2   16.23   16.24
   6 -23  -2  -11.38   17.97
   7  23  -2    0.79    7.47
   7 -23   2  -13.46   19.16
  -7 -23  -2   -0.86   17.57
  -7 -23   2   -9.32   19.41
   7 -23  -2   -5.58   17.39
   8 -23   2   10.84   20.08
   8  23  -2    1.80    7.64
  -8 -23  -2    6.79   23.19
  -8 -23   2   14.96   15.86
   8 -23  -2   -4.46   17.58
  -9 -23  -2   -8.69   18.26
  -9 -23   2  -14.87   13.69
   0 -24  -2   16.14   19.18
 -24   0   2   94.82   38.04
   0 -24   2   12.08   20.06
   0  24  -2   34.81   13.02
   1 -24   2   11.78   18.07
  -1 -24  -2   28.54   18.50
   1  24  -2   -0.90    9.86
  -1  24  -2    6.32   10.32
 -24   1   2  107.41   54.49
   1 -24  -2    8.36   17.55
  -1 -24   2   12.91   19.36
  -1 -24   2   12.94   15.59
  -2 -24  -2   44.46   18.72
   2 -24   2   14.14   17.25
  -2 -24  -2   16.44   14.95
   2  24  -2   13.11    9.93
   2 -24  -2    3.83   17.76
  -2 -24   2   29.81   15.78
  -2 -24   2   33.98   17.71
 -24   2   2   56.18   30.09
   3  24  -2   -0.51    8.83
  -3 -24  -2   -0.21   11.80
  -3 -24  -2    7.28   17.95
   3 -24   2   17.62   18.50
   3 -24  -2   -9.61   17.22
 -24   3   2   26.43   26.84
  -3 -24   2    0.78   14.49
   4  24  -2    0.81    6.03
   4 -24   2   -4.80   19.50
   4 -24  -2    8.12   18.64
 -24   4   2   -9.64   24.59
  -4 -24   2    5.56   14.04
   5  24  -2   -2.01   11.34
   5 -24   2   17.41   22.68
  -5 -24  -2   -4.66   17.02
  -5 -24   2   -8.04   14.09
 -24   5   2  -22.75   22.03
  -6 -24  -2   -1.05   16.62
  -6 -24   2   -4.09   13.70
  -1   0   3 1940.85  148.63
  -1  -1   3 1461.07  112.16
  -2   0   3    1.39    2.37
   0  -2   3    1.49    2.40
  -2  -1   3  313.58   25.37
  -2   1   3  311.07   24.88
  -2   2   3   -0.01    2.46
  -2  -2   3   -0.79    3.18
   0  -3   3  538.09   42.24
   1  -3   3  325.50   26.48
  -1  -3   3  338.71   27.12
  -3  -2   3    9.73    5.27
  -3   2   3    5.83    3.75
  -3  -3  -3 1199.25   97.45
  -3   3   3 1223.86   95.75
  -3  -3   3 1308.88   97.29
  -4   0   3    0.38    5.84
   0  -4   3   -1.49    4.33
  -4  -1   3   39.84    8.12
  -4   1   3   40.76    7.70
  -4  -2   3   -3.87    7.09
   2  -4   3   -3.75    4.47
  -4  -2  -3   -0.44    8.29
  -2  -4   3   -1.37    6.76
  -4   2   3    1.30    5.63
  -4  -3   3  553.24   45.88
  -4  -3  -3  492.49   46.50
  -4   3   3  590.70   43.91
  -4  -4  -3   -0.68   10.01
  -4  -4   3   -0.99    9.14
  -5   0   3 2359.30  181.92
  -5  -1   3 1110.42   85.05
  -5  -1  -3 1009.23   85.37
  -5   1   3 1104.74   84.61
  -5  -2   3 1690.04  124.38
  -5  -2  -3 1567.66  124.49
  -5   2   3 1513.22  124.39
  -5  -3   3  846.35   68.08
  -5  -3  -3  818.41   68.38
  -5   3   3  847.76   66.07
  -5  -4   3  101.28   18.78
  -5  -4  -3  112.24   19.18
  -5   4   3   96.35   11.99
  -5  -5   3  631.93   52.78
  -5  -5  -3  619.33   53.10
  -6   0  -3    7.80    9.55
   0  -6   3   -0.04    9.00
  -6   0   3    1.61    9.12
  -6  -1   3  108.90   18.60
  -6  -1  -3  121.87   19.35
  -6   1   3  107.14   16.85
  -6  -2   3    1.80   10.14
  -6  -2  -3    6.48    9.40
  -2  -6   3   -3.36    8.76
  -6   2   3    3.43    7.50
  -6  -3   3   44.25   11.68
  -6  -3  -3   42.17   10.94
  -6   3   3   41.88    8.51
  -4  -6  -3   -0.07   10.06
  -6  -4   3    4.08    9.00
  -4  -6   3   -0.38    8.85
  -6  -4  -3    0.65    8.99
  -6   4   3    4.34    5.57
  -5  -6  -3   22.22   11.34
  -6  -5   3   12.22   10.34
  -5  -6   3   27.80   10.29
  -6  -5  -3   11.58   10.12
  -6  -6   3   -1.36    9.29
  -6  -6  -3    5.41    9.60
  -7   0   3 1162.31   89.49
  -7   0  -3 1088.88   89.50
   1  -7   3 1229.43   93.35
  -7  -1   3 1207.98   95.27
  -7  -1  -3 1131.36   95.17
  -7   1   3 1184.01   94.51
  -1  -7   3 1239.96   94.28
  -7  -2   3  362.84   32.51
  -7  -2  -3  331.69   32.70
  -7   2   3  333.62   30.31
  -7  -3   3   52.57   11.03
  -7   3   3   46.60    8.47
  -7  -3  -3   49.92   11.51
  -7  -4   3  747.68   58.31
  -7  -4  -3  715.15   58.13
  -7   4   3  618.67   54.46
  -5  -7  -3  569.21   53.43
  -7  -5   3  693.09   53.36
  -5  -7   3  552.02   52.26
  -7  -5  -3  663.16   53.48
  -6  -7  -3  162.80   23.62
  -6  -7   3  147.52   20.84
  -7  -7  -3   88.00   16.21
  -7  -7   3   91.39   18.24
   0  -8   3   -3.08    7.14
  -8   0   3   -3.46    8.18
  -8   0  -3    2.86    8.96
  -8  -1   3  228.30   24.56
  -8   1   3  202.95   22.48
  -8  -1  -3  224.64   24.75
  -8  -2   3    6.82    9.49
  -8  -2  -3   -2.37    9.10
  -8   2   3    2.06    7.06
  -2  -8   3    0.82    8.17
  -8  -3   3    9.40    9.85
  -3  -8   3   11.95    9.08
  -8  -3  -3    3.92    9.22
  -8   3   3    0.47    6.21
  -8  -4   3   -0.02    9.08
  -4  -8  -3   -1.19   10.96
  -8  -4  -3    2.23    9.34
  -4  -8   3    1.63    8.19
  -8   4   3   -1.05    4.97
  -5  -8  -3  637.45   55.48
  -5  -8   3  626.93   53.89
  -8  -6   3   -2.54    9.47
  -6  -8  -3    2.84   12.96
  -8  -6  -3    3.06   10.73
  -6  -8   3   -3.98   10.08
  -8  -7   3    6.76   10.34
  -7  -8  -3   31.96   13.43
  -8  -7  -3   12.60   12.27
  -7  -8   3   29.26   11.97
  -8  -7  -3   16.92   11.41
  -8  -8   3   -1.61   11.82
  -8  -8  -3   -7.45   12.30
  -8  -8   3    2.14    9.95
  -8  -8   3   -4.80   15.20
  -8  -8  -3    2.55   13.41
  -9   0   3  215.48   23.93
  -9   0  -3  224.77   25.11
  -9  -1   3   78.21   13.82
   1  -9   3   61.64   12.51
  -9  -1  -3   68.60   13.62
  -9   1   3   59.87   11.32
  -1  -9   3   70.55   14.38
  -9  -2   3   -1.15    8.79
  -2  -9   3    2.12    8.71
  -9  -2  -3    3.89    9.68
  -9   2   3   -2.99    7.09
  -9  -3   3   47.76   14.82
  -9   3   3   24.08    7.86
  -9  -3  -3   41.71   15.27
  -9  -4   3    2.18    9.84
  -4  -9   3   -1.32    8.95
  -9  -4  -3    5.82   10.35
  -9  -5   3  264.17   26.95
  -9   5   3  174.61   19.19
  -9  -5  -3  264.68   27.98
  -9  -6   3   23.77   12.34
  -6  -9  -3   18.97   13.78
  -9  -6   3   35.87   16.18
  -6  -9   3    8.77   11.52
  -9  -6  -3   27.50   13.81
  -9  -6  -3   37.61   11.07
  -9  -6  -3   48.21   19.14
  -7  -9  -3   52.97   17.36
  -9  -7   3   91.51   21.64
  -7  -9   3   51.29   20.29
  -7  -9   3   58.81   15.31
  -7  -9   3   70.18   14.64
  -8  -9  -3   16.86   15.85
  -9  -8   3   32.58   14.42
  -9  -8   3   33.36   15.67
  -9  -8   3   48.04   19.61
  -8  -9  -3   -4.77   14.85
  -9  -8  -3   43.37   13.19
  -8  -9   3   23.38   12.13
  -9  -8  -3   31.14   16.23
  -8  -9   3    1.21   13.64
  -9   9   3    9.46   13.72
  -9  -9   3   13.00   20.23
  -9  -9  -3   14.42   16.35
  -9  -9   3   20.00   12.15
  -9  -9  -3   22.50   13.40
   9   9   3   15.73    9.04
  -9  -9   3   21.58   15.00
 -10   0   3   -0.48    7.93
   0 -10   3   -4.84    7.82
 -10  -1   3    4.18   10.41
 -10   1   3    6.84    8.17
 -10  -1  -3    2.87   10.39
  -1 -10   3   12.59    8.93
 -10  -2   3   -0.40    9.84
 -10  -2  -3    0.11   10.27
  -2 -10   3   -3.07    9.01
 -10   2   3    7.01    7.45
 -10  -3   3  107.65   19.32
 -10  -3   3   75.61   19.35
 -10  -3  -3  115.66   20.98
 -10   3   3   94.94   15.12
 -10  -4   3   -0.89   10.98
 -10  -4   3   -3.90   14.38
 -10   4   3    2.60    6.58
  -4 -10   3    3.60   10.65
 -10  -4  -3   -0.10   13.44
 -10  -4  -3    7.23   11.86
 -10  -4  -3    6.88    8.11
 -10  -5   3    2.39   16.19
 -10  -5   3    8.72   12.38
   5  10   3    3.96    7.80
 -10  -5  -3    9.33   12.58
 -10  -5  -3   -4.88   16.12
  -5 -10   3    4.03   11.38
 -10   5   3    2.20    5.94
 -10  -5  -3   10.96    9.22
  -6 -10  -3    4.12   14.56
 -10  -6   3    7.88   13.29
 -10  -6   3    5.82    9.59
 -10  -6   3    8.55   23.12
 -10  -6  -3    0.80   18.95
 -10  -6  -3    3.90    9.46
   6  10   3    3.99    7.36
 -10  -6  -3   12.25   13.66
  -6 -10   3  -20.03   13.64
  -6 -10   3    7.50   12.41
 -10  -7   3    9.26   17.58
  -7 -10  -3   -1.01   15.61
   7  10  -3   -2.81    6.89
 -10  -7   3    6.35   10.05
 -10  -7   3    3.49   14.02
  -7 -10   3    1.13   12.18
 -10  -7  -3   13.93   11.14
  -7 -10   3    1.14   13.55
 -10  -7  -3    4.04   14.32
   7  10   3    3.91    8.20
 -10   7   3   10.06   12.18
 -10  -8   3    7.96   10.44
   8  10  -3    7.94    8.19
 -10  -8   3   11.56   20.93
  -8 -10  -3   10.03   15.98
  -8  10   3   10.01   13.94
 -10  -8   3   17.50   18.94
 -10  -8  -3    9.62   20.64
 -10   8   3   31.13   14.95
  -8 -10   3    3.38   12.08
   8  10   3   -2.81    8.26
  -8 -10   3    3.15   14.26
 -10  -8  -3   18.67   11.59
   9  10  -3    1.54    8.61
  -9 -10  -3   21.59   18.70
  -9 -10  -3   11.85   14.77
  10   9   3   -3.21    9.94
  -9  10   3    5.02   14.84
 -10  -9   3    2.67   21.24
 -10  -9   3   12.24   16.25
 -10  -9   3   20.28   12.24
 -10  -9  -3   12.91   17.61
 -10  -9  -3   27.95   14.22
   9  10   3    4.89    9.45
 -10   9   3    1.57   16.47
  -9 -10   3   -1.68   22.09
  -9 -10   3    3.63   13.44
  -9 -10   3    4.10   16.00
 -10 -10   3   -9.45   24.98
  10  10  -3   -0.12    8.00
  10  10   3  -11.94    9.79
 -10 -10   3   11.93   15.98
 -10 -10   3   25.05   14.47
 -10  10   3   13.42   16.76
 -10 -10  -3   29.41   14.13
 -11   0   3 1219.83  100.85
 -11   0   3 1266.57  100.26
   1  11  -3 1047.76   85.67
 -11  -1   3 1148.73   89.14
  -1  11   3 1052.00   86.14
  -1 -11  -3 1246.52   89.39
 -11  -1   3 1091.68   89.52
 -11  -1  -3 1050.94   88.83
   1  11   3 1057.07   86.25
 -11   1   3 1058.12   88.71
   1 -11  -3 1175.53   89.39
  -1  11  -3 1002.95   85.55
  -1 -11   3 1033.52   86.88
 -11   1   3 1079.53   87.91
 -11  -2   3  483.64   46.13
 -11  -2   3  522.73   46.13
 -11  -2  -3  407.04   44.35
 -11   2   3  559.07   43.09
 -11  -2  -3  499.66   46.30
 -11   2   3  468.56   44.38
 -11  -3   3  245.00   32.65
 -11  -3   3  260.68   28.13
  -3 -11  -3  197.26   24.17
  -3  11   3  169.74   19.95
   3  11  -3  183.29   19.85
 -11   3   3  217.54   22.76
  -3  11  -3  178.73   19.82
 -11  -3  -3  225.83   26.97
   3  11   3  173.57   20.29
  -3 -11   3  205.84   25.35
   3 -11  -3  205.25   24.06
 -11  -4   3   -0.92   11.40
  -4  11   3   -5.52    6.52
  -4 -11  -3    3.83   11.37
 -11  -4   3    4.34   16.69
   4  11  -3   -2.81    6.86
  -4  11  -3   -1.23    6.19
 -11  -4  -3   11.66   13.59
 -11   4   3   12.45   14.03
 -11   4   3    5.29    7.45
   4 -11  -3   -5.82   12.39
   4  11   3    3.99    8.20
  -4 -11   3    2.00   12.12
 -11  -5   3  147.66   26.80
  -5 -11  -3  130.55   21.23
 -11  -5   3  134.21   26.10
   5  11  -3  157.92   16.75
 -11   5   3  165.54   22.83
 -11   5   3  113.29   15.94
  -5  11  -3  135.01   15.95
 -11  -5  -3  134.66   27.10
 -11  -5  -3  161.35   27.35
 -11  -5  -3  156.07   21.23
   5 -11  -3  147.46   23.86
  -5 -11   3  141.98   23.96
 -11  -6   3  288.34   37.39
 -11  -6   3  367.75   38.85
 -11  -6  -3  346.26   33.33
 -11  -6  -3  335.52   39.01
 -11   6   3  314.57   33.83
 -11  -6  -3  279.30   38.41
  -7  11   3  100.14   19.58
 -11  -7   3  128.80   27.07
   7  11  -3  106.77   16.94
 -11  -7   3  164.17   29.35
   7  11   3  102.39   15.95
  -7  11  -3   87.96   13.99
  -7 -11   3  113.24   20.97
  -7 -11   3   85.68   20.35
 -11  -7  -3  177.64   30.20
  -8  11   3   13.25   13.35
 -11  -8   3    6.07   20.39
 -11  -8   3    2.19   15.99
   8  11  -3    0.04    8.79
  11   8   3    7.06    9.82
 -11  -8   3   15.01   11.48
 -11  -8  -3    2.72   16.54
  -8 -11   3   16.26   13.62
   8  11   3    4.11    9.07
 -11   8   3   24.36   17.42
  -8 -11   3   -3.56   15.85
 -11  -8  -3   21.79   13.46
  -9 -11  -3   18.74   15.36
  11   9   3   14.63   14.70
  -9  11   3   38.39   16.93
 -11  -9   3    4.99   24.07
 -11  -9   3   16.12   13.52
   9  11  -3   24.49    9.86
 -11  -9   3   20.92   18.09
  -9 -11   3   15.03   17.66
 -11  -9  -3   21.11   20.02
  -9 -11   3   27.49   15.66
 -11  -9  -3   37.75   15.20
   9  11   3   36.74   12.15
 -11   9   3   32.21   17.66
  11   9  -3    4.73    9.10
  11  10   3   11.50   11.99
 -11 -10   3   25.76   15.55
 -10 -11  -3   33.04   15.78
 -10  11   3   -7.52   18.11
 -11 -10   3   16.59   18.77
 -11 -10   3    5.00   27.90
  10  11  -3    5.42   10.08
  11  10  -3    1.43    9.41
  10  11   3   -6.88   11.09
 -11 -10  -3   43.68   15.08
 -11  10   3   23.94   19.35
 -10 -11   3   26.75   19.74
 -10 -11   3   23.39   16.59
 -11  11   3   18.22   22.66
 -11 -11   3   16.23   24.53
 -11 -11   3   15.45   21.01
 -11 -11  -3   53.42   15.58
  11  11  -3    0.75   10.67
  11  11   3  -14.10   13.19
 -12   0  -3  -11.55   13.21
   0 -12  -3   -5.30   14.45
   0  12  -3   -2.31    8.10
 -12   0   3   25.00   12.83
   0  12   3  -10.35    8.07
   0 -12   3   -9.09    9.77
 -12   0   3   10.56   14.96
  -1 -12  -3  542.50   51.89
   1  12  -3  608.58   48.34
  -1  12   3  618.36   48.85
  -1  12  -3  596.85   48.41
  -1 -12   3  537.94   49.80
   1  12   3  606.03   48.85
   1 -12  -3  582.82   51.77
  -1 -12   3  534.75   50.83
  -2 -12  -3   -2.24   15.11
   2  12  -3   -4.93    7.03
 -12  -2   3    2.84   13.62
 -12  -2   3    2.57   17.26
  -2  12   3   -5.25    7.70
  -2 -12   3   -2.22   11.24
 -12   2   3    8.21   16.43
  -2  12  -3   -4.29    7.59
  -2 -12   3  -11.86   11.59
 -12  -2  -3   15.81   14.31
 -12  -2  -3   -1.23   19.86
   2  12   3   -9.66    7.66
   2 -12  -3  -20.95   13.08
   3  12  -3  100.04   14.09
  -3  12   3  112.42   15.13
  -3 -12  -3   87.13   18.83
   3  12   3  101.48   15.09
  -3  12  -3   98.58   14.22
   3 -12  -3  153.39   22.11
  -3 -12   3  119.75   26.05
  -3 -12   3   99.37   17.38
 -12  -4   3   15.07   14.72
   4  12  -3    2.06    7.35
  -4 -12  -3   -2.21   15.11
 -12  -4   3    4.32   17.82
   4  12   3    2.33    8.01
   4 -12  -3   -1.80   13.00
 -12  -4  -3    3.85   16.00
 -12  -4  -3    9.46   14.23
 -12   4   3    3.45    8.09
  -4 -12   3    5.46    9.06
 -12   4   3   13.03   14.36
  -4 -12   3    6.35   12.41
  -4  12  -3    5.65    8.32
 -12  -5   3  116.28   26.22
 -12  -5   3   87.87   25.83
 -12  -5  -3   90.66   23.28
 -12   5   3  129.64   21.91
 -12   5   3   72.91   13.95
 -12  -5  -3   84.88   22.61
   6  12  -3   -5.65    8.58
  -6  12   3  -12.16    8.52
  -6 -12  -3  -13.73   12.07
  -6  12   3   -6.40   13.91
 -12  -6   3    6.89   16.56
 -12  -6   3   11.19   20.71
 -12  -6  -3   10.44   17.36
   6  12   3   -6.54    9.10
 -12   6   3   12.79   14.58
  -6  12  -3   -1.23    8.20
 -12  -6  -3   20.24   11.65
 -12  -6  -3   26.96   21.52
   6 -12  -3  -21.77   11.89
  -6 -12   3    1.59   15.24
 -12  -7   3   75.70   21.70
  -7 -12  -3  109.25   16.18
 -12  -7   3   80.01   25.32
 -12  -7  -3  125.67   24.96
 -12  -7  -3  123.94   22.37
 -12   7   3  108.33   22.09
  -8  12   3   -3.47   14.63
 -12  -8   3  -12.26   22.14
   8  12  -3    2.30    9.15
 -12  -8   3    4.93   17.79
  12   8   3    0.89   10.06
 -12  -8  -3   20.98   12.78
   8  12   3   -1.96   10.85
  -8  12  -3    9.22    9.37
 -12   8   3    6.16   14.45
  -8 -12   3    5.11   17.16
   8 -12  -3   -9.30   13.38
 -12  -8  -3   11.16   18.56
  -8 -12   3    6.40   16.29
   9  12  -3    6.24   11.23
 -12  -9   3   10.01   20.19
  -9 -12  -3   -7.06   17.18
  12   9   3    7.83   11.23
 -12  -9   3    0.82   27.55
  -9  12   3    5.59   17.03
  12   9  -3    8.43   10.48
  -9 -12   3   16.64   18.67
   9  12   3    7.18   12.16
 -12  -9  -3   52.64   25.64
 -12   9   3   15.77   18.02
  -9 -12   3   22.39   16.94
  12  10   3    7.05   12.38
  10  12  -3   -1.59   12.31
 -10 -12  -3   26.15   15.22
 -12 -10   3    7.83   13.69
 -12 -10   3   14.69   20.33
 -12 -10   3    1.40   30.40
 -10  12   3    3.49   20.23
 -10 -12   3   14.37   21.01
  10  12   3   -4.36   12.43
  12  10  -3    2.53   10.34
 -12  10   3   12.44   21.45
 -11  12   3   68.05   27.88
 -11 -12  -3   49.10   18.23
  11  12  -3   47.22   16.00
 -12 -11   3   30.40   18.15
 -12 -11   3    3.62   22.33
 -11 -12   3   45.72   25.17
  11 -12  -3   49.45   19.85
 -11 -12   3   34.82   20.14
 -12  11   3   15.47   24.12
  11  12   3   40.40   16.72
 -12 -12  -3   34.67   17.02
  12  12   3   -0.92   14.56
 -12 -12   3   12.43   24.89
  12 -12  -3   -0.41   16.46
  12  12  -3    4.66   15.38
 -12 -12   3   19.53   19.96
 -12  12   3   17.12   24.95
 -13   0   3 1185.51   96.34
 -13   0  -3 1048.74   94.45
 -13   0   3 1230.56   95.16
 -13  -1   3 1153.57   91.29
   1  13  -3 1106.88   86.96
 -13   1  -3  934.57   90.34
 -13  -1   3 1134.25   91.76
  -1  13   3 1053.60   86.98
  -1 -13  -3 1195.83   90.77
 -13   1   3 1133.55   91.43
 -13   1   3 1083.01   89.06
  -1 -13   3 1046.25   89.21
   1 -13  -3 1169.34   90.81
  -1 -13   3 1160.98   88.70
 -13  -1  -3  975.93   89.78
   1  13   3 1034.76   86.98
  -1  13  -3 1074.21   86.84
  -2 -13  -3  122.76   19.92
   2  13  -3   93.64   14.54
  -2  13  -3   74.27   13.54
   2 -13  -3   42.53   16.01
  -2 -13   3   75.19   16.48
  -2 -13   3  126.22   20.44
 -13  -3   3   54.92   22.22
 -13   3  -3   26.86   16.06
  -3  13   3   10.41    8.69
 -13  -3   3   43.51   21.00
   3  13  -3    6.35    8.95
  -3 -13  -3    3.82   13.67
 -13   3   3   27.28   10.92
  -3 -13   3   14.67   13.79
  -3  13  -3    9.33    8.77
   3  13   3   12.68    9.58
 -13  -3  -3   29.81   18.56
 -13   3   3   52.15   19.14
   3 -13  -3   12.45   14.18
  -3 -13   3   11.61   12.66
  -4 -13  -3    8.00   13.54
 -13  -4   3   41.25   17.59
 -13  -4   3   65.26   22.99
 -13   4  -3   33.84   15.44
 -13  -4  -3   63.74   18.89
   4 -13  -3    3.94   14.81
  -4 -13   3   11.75   12.95
 -13  -4  -3   61.21   22.11
 -13   4   3   52.88   19.09
 -13  -5   3  171.25   30.50
 -13   5  -3  132.09   21.53
  -5  13   3  120.94   16.28
   5  13  -3  118.74   16.88
  -5 -13  -3  104.42   18.97
 -13   5   3  165.21   24.45
   5  13   3  113.04   17.17
 -13  -5  -3  175.13   32.62
   5 -13  -3  135.40   21.53
  -5 -13   3  126.87   25.84
  -5  13  -3  132.12   16.81
 -13   5   3   85.87   14.78
 -13  -5  -3  160.02   31.43
  -5 -13   3  112.75   19.23
  -6  13   3  102.40   21.95
  -6 -13  -3  109.99   19.01
  -6 -13   3  120.14   17.36
  -7  13   3  517.93   48.94
 -13  -7   3  565.73   57.19
   7  13  -3  551.14   46.66
 -13  -7   3  449.70   54.08
  -7 -13   3  507.45   53.49
   7 -13  -3  521.86   49.55
  -7  13  -3  549.82   46.04
 -13   7   3  525.09   50.91
   7  13   3  589.91   47.48
  -7 -13   3  533.39   53.49
  -8  13   3  157.80   23.16
  -8 -13   3   86.17   23.72
  -8 -13   3   91.69   23.77
   9  13  -3   28.12   13.60
  -9  13   3   67.81   21.02
  -9 -13   3   46.13   22.80
   9  13   3   13.80   13.82
  -9 -13   3   46.91   23.80
  10  13  -3   -7.57   16.94
  13  10   3   -0.05   12.76
 -10  13   3    6.15   22.89
 -13 -10   3   20.94   23.49
 -10 -13  -3   -3.59   16.39
 -13 -10   3   21.19   34.84
  13  10  -3   -1.34   11.31
 -10 -13   3   15.80   23.31
  10  13   3    3.17   12.16
 -13  10   3    0.09   19.92
 -10 -13   3   10.13   19.66
  10 -13  -3   -6.87   17.39
 -13 -11   3  205.61   36.23
  13  11   3  189.70   29.91
 -11  13   3  147.17   32.62
 -11 -13   3  113.04   27.78
  13  11  -3  153.86   22.71
  11 -13  -3  138.31   25.53
 -13  11   3  178.49   50.71
 -11 -13   3  112.30   30.08
  11  13   3   83.81   19.28
 -12  13   3  158.21   30.16
 -12 -13   3  117.80   28.31
  12 -13  -3   68.63   23.26
 -12 -13   3  123.51   31.38
  13  13   3  385.60   40.58
  13  13  -3  391.50   40.93
 -13 -13   3  486.52   58.04
  13 -13  -3  405.81   43.26
 -14   0   3   22.05   19.94
 -14   0   3   36.20   14.43
   0  14  -3   10.66   10.70
   0  14   3   -5.81    9.34
   0 -14  -3    5.19   17.26
 -14   0  -3    0.21   18.12
   0 -14   3    7.61   15.60
   1 -14   3  578.00   54.11
  -1 -14  -3  510.59   54.31
  -1  14   3  661.10   51.43
   1  14  -3  632.11   50.98
  -1 -14   3  549.14   53.76
   1  14   3  639.25   51.40
  -1 -14   3  584.80   52.71
   1 -14  -3  597.74   55.14
  -1  14  -3  627.59   51.04
  -2 -14  -3  -15.53   14.95
 -14  -2   3   15.28   14.78
 -14   2  -3   -5.99   16.18
   2  14  -3   -6.43    8.90
 -14  -2   3   22.64   20.48
  -2  14   3    0.43    9.25
 -14   2   3   14.97   18.64
 -14   2   3   14.42   12.26
  -2  14  -3   -7.95    9.18
  -2 -14   3    5.47   15.75
   2 -14  -3  -10.24   15.56
  -2 -14   3   -4.39   13.49
   2  14   3    2.57    9.28
 -14  -2  -3    1.15   18.26
  -3  14   3   -7.71    8.56
 -14  -3   3   18.18   16.98
   3  14  -3   -0.83    9.24
 -14   3  -3   12.01   17.79
  -3 -14  -3  -13.95   14.16
 -14  -3   3    7.79   21.48
  -3  14  -3   -4.96    9.39
  -3 -14   3   -6.38   13.60
 -14   3   3    5.18   19.40
 -14  -3  -3   10.05   20.41
   3  14   3   -1.02    9.38
 -14   3   3    9.67   11.57
  -3 -14   3  -10.72   12.34
   3 -14  -3   -1.88   15.13
 -14   4  -3   -8.46   14.94
 -14  -4   3   20.99   17.55
 -14  -4   3   18.20   22.47
  -4 -14  -3  -17.36   14.26
  -4  14   3   -0.13    9.14
   4  14  -3    0.24    8.69
  -4  14  -3   -0.13    9.44
 -14  -4  -3   21.78   22.62
   4 -14  -3    8.52   15.89
 -14   4   3    2.76    9.20
   4  14   3    0.06    9.66
  -4 -14   3    1.47   13.93
 -14   4   3  -12.00   18.78
  -4 -14   3   12.54   16.56
  -5  14   3   73.23   14.50
 -14  -5   3   37.26   31.24
  -5 -14  -3   34.90   16.54
   5  14  -3   81.24   13.99
 -14  -5   3   29.72   20.39
  -5 -14   3   79.08   22.12
   5 -14  -3   60.60   20.26
  -5  14  -3   87.93   15.31
 -14  -5  -3   73.21   24.60
   5  14   3   76.05   15.01
  -5 -14   3   55.39   16.41
  -6  14   3    1.73   15.49
 -14  -6   3   17.79   19.90
 -14   6  -3   -8.61   14.99
  -6  14   3   -9.55   10.32
 -14  -6   3   21.92   25.54
   6  14  -3   -5.66    9.91
  -6 -14  -3   -3.49   14.86
   6 -14  -3  -11.26   19.38
   6  14   3   -9.15   10.89
  -6  14  -3   -5.38   10.56
  -6 -14   3   -7.38   17.73
 -14   6   3    9.70   18.83
  -6 -14   3   -0.06   12.35
 -14  -6  -3   58.05   27.75
  -6 -14   3  -10.92   21.43
   7  14  -3  425.73   36.88
  -7  14   3  299.26   36.19
  -7 -14   3  330.07   43.61
  -7  14  -3  360.94   33.33
   7 -14  -3  299.89   37.68
  -7 -14   3  319.67   43.81
   7  14   3  384.25   34.71
 -14   8  -3   -6.54    9.33
 -14  -8   3   29.00   29.22
   8  14  -3   -1.79   12.01
 -14  -8   3  -11.91   22.07
  -8  14   3   -0.54   16.28
   8  14   3   -0.72   12.17
  -8 -14   3   -4.22   20.34
   8 -14  -3  -13.06   17.89
  -8 -14   3   11.82   21.47
  -8  14  -3    0.71   11.27
 -14   8   3    3.17   19.39
 -14  -9   3   20.67   24.91
  -9  14   3   42.51   21.73
   9  14  -3   30.36   15.04
 -14  -9   3   41.09   34.50
   9  14   3   26.25   14.78
   9 -14  -3   27.97   20.20
  -9 -14   3   16.23   25.32
  -9 -14   3   25.39   22.96
 -14 -10   3   13.08   25.87
  10  14  -3   -4.63   11.59
 -14 -10   3   20.87   34.12
 -10  14   3   11.48   24.34
 -10 -14   3   10.98   22.46
  14  10  -3   15.67   12.72
  10  14   3   -2.31   14.01
 -10 -14   3   -5.47   21.28
 -14  10   3    8.91   20.65
  10 -14  -3    2.66   19.57
  11  14  -3  171.21   24.91
 -14 -11  -3  166.67   33.12
  11 -14  -3  202.55   31.60
 -11 -14   3  216.56   42.61
  11  14   3  170.15   24.79
 -11 -14   3  159.27   33.10
  14 -12  -3   -6.97   15.94
 -14 -12   3   11.42   27.74
 -12  14   3   16.86   11.51
  12  14  -3   -4.64   14.07
 -12 -14   3    5.55   23.22
  12  14   3   -2.37   13.29
  14  12  -3  -17.80   12.42
  12 -14  -3  -24.27   17.99
 -12 -14   3   14.47   26.02
 -14  12   3    9.20   19.55
 -14 -12  -3   23.64   19.44
 -14 -13   3  112.25   34.20
 -14 -14   3   14.74   26.08
 -14  14   3   -7.99   10.85
  14  14  -3  -10.38   12.36
  14 -14  -3   -0.74   18.62
 -15  -1   3  307.04   38.13
  -1  15   3  285.59   28.22
   1 -15   3  279.78   33.90
 -15   1  -3  241.04   35.82
   1  15  -3  296.07   29.40
  -1 -15  -3  270.18   33.35
 -15  -1   3  345.87   37.69
   1 -15  -3  303.81   38.31
  -1 -15   3  260.04   32.84
 -15  -1  -3  221.81   35.97
 -15   1   3  237.31   34.19
 -15   1   3  321.55   38.62
  -1  15  -3  279.64   28.38
   1  15   3  282.97   28.71
  -2  15   3    6.42   10.91
   2 -15   3   25.23   22.68
  -2 -15  -3   28.45   17.02
   2  15  -3    4.61   13.44
  -2 -15   3   12.05   16.41
 -15   2   3   48.50   23.07
   2 -15  -3   29.27   22.78
  -2  15  -3   -1.99   10.76
  -3 -15  -3   13.44   17.39
 -15  -3   3   84.48   27.43
 -15   3  -3   53.86   22.01
   3  15  -3   35.95   12.93
  -3  15   3   32.57   12.32
 -15  -3   3   54.94   22.01
 -15   3   3   36.33   14.00
 -15  -3  -3   78.37   30.21
 -15   3   3   62.86   23.68
  -3 -15   3   27.55   16.80
   3 -15  -3   27.57   18.53
  -3 -15   3   36.25   18.53
   3  15   3   25.91   12.11
  -3  15  -3   32.69   11.98
 -15  -4   3   11.60   19.99
  -4  15   3   -8.48    9.98
 -15  -4   3   15.96   25.15
  -4 -15  -3   -3.78   16.73
 -15   4  -3   -2.99   17.85
   4  15  -3    3.09   10.84
   4  15   3   -7.41   10.90
 -15  -4  -3   34.48   25.36
  -4 -15   3   -0.23   16.37
 -15   4   3   -9.39   21.15
   4 -15  -3    2.84   17.04
  -4  15  -3   -7.43   10.65
  -4 -15   3   -5.05   16.10
   5  15  -3   88.80   15.86
 -15  -5   3   85.42   30.19
  -5 -15  -3   38.77   18.43
 -15  -5   3   54.43   24.66
  -5  15   3   96.11   16.15
  -5 -15   3   51.76   18.20
   5 -15  -3   90.53   22.57
 -15  -5  -3   82.21   29.26
  -5  15  -3  111.35   17.62
   5  15   3   78.26   16.56
 -15   5   3   70.08   26.14
  -5 -15   3   70.36   22.04
  -6 -15  -3   46.25   18.00
  -6  15   3   48.01   19.09
  -6 -15   3   11.43   20.57
   6 -15  -3   19.14   19.46
  -6 -15   3   57.70   15.38
  -6 -15   3   27.88   23.60
  -7 -15  -3   71.83   18.08
 -15  -7   3  108.61   30.46
 -15  -7   3  128.79   34.24
  -7  15   3   95.64   23.41
 -15   7  -3   96.72   23.02
   7  15  -3   71.22   16.17
  -7 -15   3   77.94   25.73
   7  15   3   79.06   17.07
 -15   7   3  120.61   29.64
  -7  15  -3   91.39   17.33
  -7 -15   3   81.44   27.11
   7 -15  -3   75.70   24.23
 -15  -8   3   82.54   34.23
   8  15  -3    9.00   11.83
  -8 -15  -3   32.75   27.47
  -8  15   3   21.83   18.96
 -15  -8   3   74.33   28.58
  -8 -15   3    1.05   23.29
   8  15   3   -2.86   10.83
  -8  15  -3   10.14   11.01
 -15   8   3   53.48   24.16
  -8 -15   3    3.07   21.63
   8 -15  -3   -8.62   19.65
  -9 -15  -3  -12.18   24.00
   9  15  -3   27.46   14.87
 -15  -9   3   40.10   35.49
 -15  -9   3   35.02   29.47
   9 -15  -3   12.83   21.44
  -9 -15   3   27.44   24.32
  -9  15  -3   16.56    6.14
   9  15   3   33.45   13.34
  -9 -15   3   21.54   23.65
 -15   9   3   14.38   22.63
  10  15  -3   -2.26   10.92
 -10  15   3   23.44   12.14
 -15 -10   3   46.09   29.33
  15 -10  -3   17.25   12.43
 -10 -15  -3  -34.89   21.08
 -10 -15   3    2.39   23.08
  10 -15  -3   -3.39   20.81
  10  15   3    2.97   11.28
 -10 -15   3   -4.21   24.35
 -15  10   3    7.44   22.66
 -15 -11   3  141.97   37.16
  11  15  -3  157.13   23.95
  15 -11  -3  129.51   23.91
  11 -15  -3  170.51   30.87
 -11 -15   3  216.53   42.28
  11  15   3  185.78   24.62
 -11 -15   3  163.26   33.91
 -15  11   3  154.92   31.73
 -12  15   3   91.33   15.01
 -12 -15   3   68.00   29.23
 -12 -15   3   80.86   30.49
  12 -15  -3   38.46   24.77
  13  15  -3  166.81   25.55
  15  13  -3  214.08   25.39
  13  15   3  164.15   25.86
 -13 -15   3  279.01   47.72
  13 -15  -3  217.51   31.91
  14 -15  -3   43.89   21.24
  15  14  -3   63.62   20.36
  15 -15  -3   90.02   23.01
 -16   0  -3    7.23   24.96
   0  16  -3    3.49   10.76
 -16   0   3   37.62   24.53
 -16   0   3   10.26   17.36
   0 -16   3   -2.29   17.49
   0  16   3    0.64   10.61
   0 -16  -3    7.13   18.30
 -16  -1   3   10.15   18.19
   1  16  -3   18.35   12.62
 -16   1  -3   31.70   48.48
   1 -16   3    9.15   18.87
  -1 -16  -3   11.43   19.40
 -16  -1   3   68.34   26.42
  -1  16   3   14.93   11.65
  -1 -16   3   28.91   20.73
 -16   1   3    7.72   16.21
   1  16   3   22.39   12.03
   1 -16  -3   13.39   19.73
 -16   1   3   19.57   25.26
  -1  16  -3   24.02   12.97
 -16  -1  -3   21.15   23.45
   2 -16   3   -8.60   16.95
  -2  16   3   -1.19   10.70
 -16  -2   3   24.98   19.98
 -16   2  -3   13.43   22.19
   2  16  -3    0.71   10.98
 -16  -2   3   46.84   26.83
  -2 -16  -3   -4.14   17.22
  -2  16  -3   -3.12   11.76
  -2 -16   3   -2.37   17.84
   2 -16  -3  -10.81   20.84
   2  16   3   -3.81   11.11
 -16  -2  -3   32.05   23.73
 -16   2   3    0.11   13.86
 -16   2   3   12.81   25.27
  -3 -16  -3   37.68   20.17
  -3  16   3   93.24   16.59
   3  16  -3   85.92   16.50
   3 -16   3   84.06   23.64
 -16  -3   3   53.04   28.26
   3  16   3   79.58   16.06
  -3 -16   3   34.27   19.92
   3 -16  -3   92.76   25.19
  -3  16  -3   97.82   17.38
 -16  -4   3   14.72   24.29
  -4  16   3   -2.42   11.55
  -4 -16  -3    0.67   17.58
   4 -16   3    3.10   18.10
 -16   4  -3  -14.64   20.08
 -16  -4   3   38.59   27.49
   4  16  -3    1.40   11.64
   4 -16  -3   -2.72   21.19
 -16  -4  -3   24.35   28.80
   4  16   3   -3.48   11.14
  -4 -16   3   11.11   17.51
  -4  16  -3   -6.12   12.20
 -16   4   3   18.44   25.30
 -16  -5   3   67.64   28.30
 -16  -5   3   33.91   25.58
  -5 -16  -3   -2.59   17.18
   5  16  -3   16.04   13.34
 -16   5  -3   -8.57   20.91
  -5  16   3   22.23   13.70
 -16   5   3    0.89   22.56
   5 -16  -3    1.45   19.15
 -16  -5  -3   67.24   30.03
   5  16   3   15.17   12.26
  -5 -16   3    0.77   17.87
  -5  16  -3   21.15   13.55
 -16   6  -3  -12.78   19.31
 -16  -6   3   50.38   30.36
  -6  16   3   -1.10   16.13
   6  16  -3    3.43   12.09
 -16  -6   3   16.12   26.49
  -6 -16  -3   -3.78   16.71
   6  16   3   -7.64   10.86
 -16   6   3    3.67   24.28
  -6 -16   3    6.40   24.21
   6 -16  -3   -0.28   18.92
  -6 -16   3  -12.05   20.46
  -6  16  -3    1.56   13.17
  -6 -16   3   10.70   13.81
  -7 -16  -3   20.66   18.65
  -7  16   3   42.33   19.68
 -16  -7   3   54.07   32.49
 -16  -7   3   22.75   27.03
   7  16  -3   24.96   13.07
 -16   7   3   20.69   24.14
  -7 -16   3   20.49   23.64
  -7  16  -3   29.04   13.41
  -7 -16   3    9.85   24.42
   7 -16  -3   20.04   21.62
   7  16   3   34.09   13.32
  -8 -16  -3   17.76   28.54
  -8  16   3    7.29   10.47
   8  16  -3    0.67   11.75
 -16  -8   3    8.25   27.06
 -16  -8   3   33.88   36.60
   8 -16  -3    0.05   21.45
  -8 -16   3   -7.15   22.81
  -8 -16   3    6.97   24.35
   8  16   3  -10.95   11.74
  -8  16  -3   -3.31   11.42
 -16   8   3    4.99   24.00
  16  -9  -3   12.95   12.18
  -9 -16  -3    5.30   27.79
 -16  -9   3   24.17   36.10
 -16  -9   3   10.57   28.91
   9  16  -3   -6.06   10.28
  -9  16  -3   14.13    7.55
 -16   9   3    2.66   23.57
  -9 -16   3    0.70   23.68
   9  16   3   -8.58   13.87
   9 -16  -3  -12.73   20.12
  -9 -16   3   -6.82   24.65
  16 -10  -3   12.01   12.97
 -16 -10   3    5.59   28.79
 -10 -16  -3  -38.08   27.42
  10  16  -3   -0.71    9.56
 -10 -16   3   -6.08   24.81
  10  16   3   -5.61    9.75
 -10 -16   3  -10.76   23.93
  10 -16  -3  -20.81   20.77
 -16  10   3    8.87   23.47
 -16 -11   3   61.64   30.74
  11  16  -3   28.53   10.00
 -11 -16  -3  -15.45   30.37
 -16  11   3   11.44   22.85
  11  16   3   47.72   17.07
 -11 -16   3   66.04   28.92
  11 -16  -3   64.99   25.36
 -16 -12   3   24.48   28.63
  16 -12  -3  -17.28   13.47
  12  16  -3   -8.26   12.61
  16  12  -3    2.57    8.87
 -12 -16   3  -25.11   34.47
  12 -16  -3   -8.40   25.36
  12  16   3    0.44   15.01
  13  16  -3   38.23   13.73
  16 -13  -3    6.26   13.52
  13 -16  -3   81.60   25.66
  13  16   3   32.35   12.20
  16  13  -3    8.75   14.99
  14 -16   3   -3.08   19.13
  16 -14  -3   -9.06   13.91
  14  16  -3   -0.77    9.50
  16  14  -3   -9.54    7.73
  14 -16  -3   -2.19   19.33
  15 -16   3   23.02   20.05
  16 -15  -3   -7.53   13.21
  15  16  -3    1.02    7.33
  16 -15   3    7.54   17.30
  15 -16  -3    9.66   18.21
  16  15  -3   -0.78    6.81
  16 -16  -3   -3.40   15.69
  16  16  -3    4.70    7.05
  16 -16   3  -10.47   16.15
   0  17  -3   -4.05   12.52
   0 -17   3  -16.77   19.03
 -17   0  -3   12.61   24.09
   0 -17  -3    2.30   18.74
 -17   0   3   52.74   29.24
   0  17   3    3.67   10.67
  -1 -17  -3   -4.60   16.80
 -17  -1   3   33.96   28.16
   1 -17   3   -7.52   18.74
   1  17  -3   -1.63   12.40
  -1  17   3   -2.88   11.31
 -17  -1   3   24.08   20.71
 -17   1  -3    5.03   21.69
  -1  17  -3   -6.21   12.55
 -17   1   3   27.34   27.06
 -17  -1  -3   16.29   24.75
   1 -17  -3   -1.38   20.73
   1  17   3   -3.35   11.83
  -1 -17   3   -0.73   20.16
 -17   1   3   12.40   16.59
 -17  -2   3   19.25   22.63
  -2 -17  -3  -17.53   18.98
   2 -17   3  -17.23   18.94
   2  17  -3   -1.55   12.15
  -2  17   3   -0.39   12.24
 -17   2  -3   16.98   23.20
   2  17   3   -0.63   12.14
   2 -17  -3  -13.01   20.03
 -17  -2  -3   25.42   27.49
 -17   2   3   31.24   26.85
  -2 -17   3   -9.39   19.37
  -2  17  -3    7.78   12.24
   3 -17   3   -8.84   19.48
 -17  -3   3   59.32   28.45
 -17   3  -3   11.75   22.41
  -3 -17  -3    2.72   18.84
  -3  17   3    6.63   12.32
   3  17  -3   12.83   13.42
 -17  -3   3    9.06   23.55
  -3 -17   3    4.51   18.85
   3  17   3   -2.56   11.26
 -17  -3  -3   40.07   31.35
  -3  17  -3    2.66   13.10
 -17   3   3   24.21   27.78
   3 -17  -3   -1.45   22.99
  -4 -17  -3   -7.42   17.22
 -17   4  -3    8.57   22.36
  -4  17   3   -1.74   12.87
 -17  -4   3   38.16   23.79
   4 -17   3   10.11   20.23
 -17  -4   3   45.06   28.90
   4  17  -3   -4.37   11.62
 -17   4   3   16.28   27.40
  -4  17  -3    4.26   13.12
  -4 -17   3    2.24   17.66
 -17  -4  -3   36.14   30.74
   4  17   3   -2.06   11.43
   4 -17  -3   -3.73   22.27
  -5  17   3   18.32   13.56
  -5  17   3   -4.78   16.97
  -5 -17  -3   19.44   18.83
 -17  -5   3   12.11   25.14
 -17   5  -3   21.12   21.55
   5  17  -3    1.63   12.98
   5 -17   3    4.97   19.74
  -5  17  -3    3.47   13.24
 -17   5   3   18.11   25.67
 -17  -5  -3   29.72   33.63
   5  17   3    8.74   12.52
  -5 -17   3   11.29   16.85
   5 -17  -3    7.90   21.51
   6  17  -3    5.67   12.28
  -6 -17  -3    4.27   17.79
   6 -17   3   -6.81   19.27
 -17  -6   3   38.62   27.95
  -6  17   3   -6.22    8.55
 -17   6  -3    3.36   21.45
  -6 -17   3   23.99    9.72
   6  17   3    1.36   14.61
  -6 -17   3   -4.99   23.50
  -6  17  -3   -8.75   12.10
 -17   6   3   25.97   27.11
   6 -17  -3    2.21   22.34
  -7 -17  -3   13.13    8.56
  -7 -17  -3   86.52   30.37
  -7  17   3   20.23    7.11
   7 -17   3    5.93   19.11
 -17  -7   3   32.70   28.27
   7  17  -3    9.33   11.18
 -17  -7   3   76.79   36.08
   7 -17  -3   -5.30   22.58
  -7  17  -3    1.89   12.30
 -17   7   3   15.77   26.34
   7  17   3    6.33   13.16
  -7 -17   3  -16.64   22.45
 -17  -8   3   25.25   30.20
   8 -17   3   -0.19   21.44
  -8 -17  -3   20.64   31.94
 -17  -8   3   63.20   37.24
   8  17  -3   -4.38    9.81
 -17   8   3    4.43   25.80
  -8 -17   3  -12.39   22.92
   8  17   3    0.98   11.35
   8 -17  -3    0.23   23.51
  -8  17  -3   -6.68   11.47
 -17  -9   3    3.81   26.50
  -9 -17  -3  -29.51   29.54
 -17  -9   3   32.03   38.62
   9  17  -3    1.52   10.40
   9 -17   3   13.72   21.71
  -9 -17   3   -7.68   25.09
 -17   9   3    4.35   24.79
   9 -17  -3  -20.66   22.87
   9  17   3    6.36   10.01
 -17 -10   3   13.05   27.07
  10  17  -3    0.61   11.27
  10 -17   3    2.58   21.77
 -10 -17  -3  -33.63   28.76
  17 -10  -3   22.66   12.50
 -10 -17   3  -25.15   23.99
 -17  10   3    7.54   23.68
  10 -17  -3    0.24   23.86
  10  17   3   -5.26   12.83
  11  17  -3    2.40   13.45
  17 -11  -3   -0.36   10.98
 -17 -11   3   -2.23   27.43
  11 -17   3    0.41   21.40
  11  17   3    0.68   14.32
 -11 -17   3  -12.52   23.74
  11 -17  -3  -18.64   22.48
  17 -12  -3   -4.31   11.51
  12 -17   3   -4.58   20.95
  12  17  -3   -6.45    9.40
 -12 -17  -3  -34.27   28.81
  12 -17  -3   -7.19   21.43
 -12 -17   3  -23.42   22.48
  12  17   3   -5.03   12.14
  13 -17   3   44.73   23.28
  17 -13  -3   16.89   12.85
  13  17  -3    6.62    8.37
  13 -17  -3   12.93   21.75
  14 -17   3   -5.04   19.28
  17 -14  -3    5.76   13.06
  14  17  -3   -5.63    7.55
  14 -17  -3   -0.52   18.48
  15  17  -3    3.28    5.81
  17 -15  -3   22.04   15.72
  15 -17   3   30.36   19.48
  17 -15   3   -0.72   14.75
  15 -17  -3   -1.14   18.02
  17 -16  -3    0.62   13.65
  16  17  -3   -1.43    4.89
  16 -17   3    1.76   17.55
  16 -17  -3   -7.39   15.24
  17 -16   3   -1.91   14.27
  17 -17   3    8.68   18.21
  17 -17  -3   -3.68   12.14
 -18   0  -3   22.88   27.22
   0 -18  -3  -16.10   18.31
   0  18  -3    8.60   13.07
 -18   0   3   23.12   20.46
   0  18   3    0.26   12.41
   0 -18   3  -15.89   21.09
 -18   0   3   47.04   29.48
   1  18  -3   47.63   15.02
 -18  -1   3   57.42   29.56
 -18  -1   3   39.36   23.16
  -1  18   3   36.40   14.85
  -1 -18  -3   11.79   20.01
 -18   1  -3   33.64   25.29
   1 -18   3   44.45   22.92
  -1 -18   3   11.42   21.79
 -18  -1  -3   41.00   30.85
   1 -18  -3    1.31   19.22
 -18   1   3   29.18   28.43
   1  18   3   43.80   14.43
  -1  18  -3   33.41   15.21
 -18  -2   3   55.79   30.20
  -2  18   3   -0.09   13.45
 -18  -2   3   34.14   23.09
 -18   2  -3    2.70   23.97
  -2 -18  -3    8.14   20.73
   2 -18   3   -9.49   19.42
   2  18  -3   -1.91   13.20
 -18   2   3   28.59   27.89
  -2 -18   3    9.50   20.39
   2 -18  -3    1.34   19.47
   2  18   3   -4.50   11.27
 -18  -2  -3   22.64   30.03
  -2  18  -3   -0.78   12.83
  -3 -18  -3   -7.26   18.53
   3  18  -3   -6.98   12.51
 -18   3  -3   20.59   23.51
  -3  18   3    4.93   13.85
 -18  -3   3   26.39   24.39
 -18  -3   3   59.81   31.12
   3 -18   3    3.80   21.19
 -18   3   3   25.96   26.47
 -18  -3  -3   28.32   31.54
  -3 -18   3    1.11   18.04
   3  18   3    0.51   14.07
   3 -18  -3    6.38   24.60
  -3  18  -3   -2.29   13.34
 -18   4  -3    7.40   22.75
  -4  18   3   -2.67   12.70
   4  18  -3   -1.58   11.10
  -4 -18  -3   -4.62   18.95
 -18  -4   3   37.96   26.14
   4 -18   3   -6.58   20.71
 -18   4   3   29.99   28.04
   4 -18  -3   -8.94   22.39
   4  18   3    1.45   13.43
 -18  -4  -3   25.69   33.94
  -4 -18   3   -9.03   17.81
  -4  18  -3    9.04   13.70
  -5 -18  -3    0.88   18.36
 -18   5  -3   -0.62   21.19
   5 -18   3   25.26   23.35
   5  18  -3   12.67   11.89
 -18  -5   3   29.61   28.77
   5 -18  -3    2.41   23.26
  -5 -18   3   46.50   24.09
   5  18   3   16.28   13.92
  -5 -18   3    4.10   17.02
 -18   5   3   25.72   28.39
  -5  18  -3   19.40   14.36
   6 -18   3    4.67   21.79
 -18  -6   3   46.22   29.64
  -6 -18  -3   -8.08   16.10
   6  18  -3   -2.36   10.67
   6 -18  -3    4.47   23.75
  -6  18  -3   -6.69   12.60
   6  18   3   -1.64   13.60
 -18   6   3    8.42   26.30
  -6 -18   3   -5.54   23.64
 -18  -7   3   57.48   30.74
 -18  -7   3   76.82   38.45
  -7 -18  -3   74.85   32.55
   7 -18   3   15.16   23.07
  -7 -18  -3   21.73    8.44
   7  18  -3   11.08   12.80
   7  18   3   22.37   16.46
   7 -18  -3    7.75   24.13
 -18   7   3    1.17   26.28
  -7 -18   3   12.58   24.14
   8  18  -3    2.27    9.78
 -18  -8   3   -0.82   24.76
   8 -18   3  -10.93   23.10
  -8 -18  -3    8.15   31.14
 -18  -8   3   57.80   52.54
  -8 -18   3  -19.74   22.47
   8  18   3   -4.96    9.14
 -18   8   3   -3.88   24.90
   8 -18  -3  -20.10   23.28
  -9 -18  -3   43.34   32.25
   9  18  -3   13.47   13.83
 -18  -9   3   22.00   30.16
   9 -18   3   29.65   25.29
 -18   9   3   -8.07   23.08
   9 -18  -3   34.21   25.20
   9  18   3   15.71   12.10
 -10 -18  -3  -19.42   27.63
  10  18  -3   -7.69   13.71
 -18 -10   3   12.50   29.66
  10 -18   3    2.78   22.52
  10 -18  -3   -3.31   22.61
  10  18   3    0.14    7.82
 -18  10   3   -0.04   20.90
 -10 -18   3   -1.48   23.52
  11  18  -3    2.11    9.19
 -11 -18  -3  -24.78   28.00
  18 -11  -3   -0.79    9.33
  11 -18   3   -1.98   21.32
  11  18   3    3.87   12.14
 -11 -18   3  -15.37   21.28
  11 -18  -3  -14.09   21.37
  18 -12  -3    6.42   11.21
 -12 -18  -3  -33.94   27.11
  12  18  -3    3.90    9.22
  12 -18   3   -8.83   20.29
  12 -18  -3   -9.74   21.94
 -12 -18   3   -0.95   22.64
 -13 -18  -3   39.57   28.34
  18 -13  -3    2.55   11.46
  13  18  -3    1.21    7.75
  13 -18   3   12.38   21.39
  13 -18  -3   12.45   22.45
  18 -14  -3    4.71   11.88
  14 -18   3   -7.07   19.13
  14  18  -3   -2.16    6.91
  14 -18  -3    1.61   19.79
  18 -14   3    8.25   13.95
  15 -18   3   17.63   19.80
  15  18  -3    1.99    4.73
  18 -15  -3  -12.60   13.34
  15 -18  -3   -7.29   17.06
  18 -15   3    7.38   13.00
  16 -18   3   -3.00   18.91
  18 -16  -3   -8.03   10.67
  16 -18  -3   -0.71   16.24
  18 -16   3   -3.56   11.74
   0 -19   3   23.56   24.04
  -1 -19  -3   27.48   23.68
   1  19  -3   65.45   16.97
  -1  19   3   64.64   16.89
   1 -19   3   32.37   26.34
  -1  19  -3   76.68   18.26
   1 -19  -3   21.44   20.98
   1  19   3   56.57   16.90
  -1 -19   3   52.57   25.76
 -19   2  -3   75.22   30.19
   2 -19   3   -0.07   23.88
  -2  19   3   -5.76   13.69
  -2 -19  -3    1.78   21.36
 -19  -2  -3   80.13   32.60
   2 -19  -3   -6.58   21.31
   2  19   3   -1.84   13.51
  -2 -19   3    5.44   20.98
 -19   2   3   94.13   33.81
 -19   3  -3   12.75   25.15
   3  19  -3   11.52   12.95
  -3 -19  -3    7.88   20.15
 -19  -3   3   63.40   27.81
   3 -19   3    7.17   23.53
  -3  19   3    5.73   13.61
 -19  -3  -3   47.12   36.25
   3  19   3   13.64   12.58
   3 -19  -3   10.86   23.42
  -3 -19   3   22.90   20.51
 -19   3   3   39.34   31.45
  -3  19  -3    9.54   14.35
 -19  -4   3   50.22   30.18
 -19   4  -3    6.77   23.66
  -4 -19  -3   13.25   19.70
  -4  19  -3    9.41   14.23
   4 -19  -3   -0.30   23.77
  -4 -19   3    6.60   19.21
 -19   4   3   40.93   30.70
   5  19  -3   49.15   14.11
   5 -19   3   54.03   24.99
 -19  -5   3  136.70   34.19
 -19   5  -3  111.81   26.89
  -5 -19  -3   59.44   21.99
  -5 -19   3   86.87   27.12
   5 -19  -3   51.19   27.17
  -5  19  -3   72.29   17.61
   5  19   3   67.97   15.58
  -5 -19   3   40.98   17.82
   6  19  -3    5.76   17.53
   6 -19   3   24.14   25.22
  -6 -19  -3   43.64   14.47
   6 -19  -3   32.77   25.94
  -6 -19   3   13.19   21.85
  -6 -19   3   53.30   12.61
   7  19  -3  150.57   22.51
   7 -19   3  198.23   34.87
  -7 -19   3  200.14   41.04
   7 -19  -3  142.45   33.41
   7  19   3  159.11   22.78
  -7  19  -3  152.29   21.52
  -8 -19  -3    9.55   27.98
   8 -19   3   24.25   24.74
  -8 -19   3   28.46   23.41
   8  19   3    5.96    7.85
   8 -19  -3   42.41   25.43
  -9 -19  -3   18.45   26.02
   9  19  -3   10.46    8.42
   9 -19   3   28.04   23.06
  -9 -19   3   22.41   23.65
   9 -19  -3   32.03   24.47
   9  19   3    5.48    7.92
 -10 -19  -3  -12.13   26.09
  10 -19   3   -0.03   21.51
  10  19  -3    1.94    8.30
  10  19   3   -1.20   12.47
  10 -19  -3   -6.73   21.63
 -10 -19   3  -13.82   21.12
  11  19  -3    1.11    9.34
  11 -19   3    2.30   21.60
  11  19   3    7.72    9.17
 -11 -19   3  -28.26   20.41
  11 -19  -3   -2.02   21.67
  12 -19   3   15.79   26.84
  19 -12  -3   37.65   14.45
  12  19  -3    0.72    9.52
  12 -19  -3   26.40   25.11
 -12 -19   3  -20.54   22.17
 -13 -19  -3   45.38   31.27
  13 -19   3   70.91   26.58
  19 -13  -3   69.16   15.59
  13 -19  -3   78.73   26.23
  19 -13   3   80.00   17.04
  14 -19   3   26.91   22.63
  14 -19  -3   24.44   21.67
  15 -19   3   33.59   27.40
  19 -15  -3   43.96   12.85
  19 -15   3   56.95   14.77
  15 -19  -3   23.60   21.26
   0 -20   3  -19.03   27.17
 -20   0   3   49.01   38.95
   0 -20  -3    1.13   24.26
   0  20  -3    0.56   16.46
 -20   0  -3   65.83   62.81
   0  20   3   -2.40   19.49
  -1  20   3   50.33   20.65
 -20  -1   3   62.13   33.42
  -1 -20  -3    0.65   24.82
 -20   1  -3   28.86   37.64
   1 -20   3   24.18   26.77
   1  20  -3   69.54   19.02
 -20   1   3   53.31   41.82
  -1 -20   3   13.60   31.46
   1  20   3   53.03   19.11
  -1  20  -3   58.10   19.99
   1 -20  -3    9.95   21.64
  -2 -20  -3   -5.57   22.29
   2 -20   3   -9.21   23.07
   2  20  -3    2.73   11.89
 -20   2  -3    9.39   41.96
  -2  20   3   10.68   18.12
   2  20   3    2.87   13.82
  -2  20  -3   -6.09   14.67
 -20   2   3   31.03   31.91
   2 -20  -3  -11.55   19.11
 -20  -2  -3   46.03   37.67
   3  20  -3   16.00   11.99
  -3 -20  -3    5.32   19.36
   3 -20   3   -0.50   23.09
  -3  20  -3   10.76   14.08
   3  20   3   12.11   11.68
  -3 -20   3    9.69   26.27
 -20   3   3   31.47   31.42
   3 -20  -3   -3.24   20.42
   4  20  -3    3.96   10.62
  -4 -20  -3   10.34   19.11
 -20   4  -3  -13.19   30.99
   4 -20   3  -15.88   23.81
  -4  20   3   -0.13    9.63
   4 -20  -3  -12.37   19.66
   4  20   3    0.92   10.30
  -4 -20   3  -10.45   18.92
 -20   4   3   39.91   29.44
  -4  20  -3    0.92   13.22
  -4 -20   3   16.80   22.00
   5  20  -3   71.65   14.21
   5 -20   3   78.59   27.66
  -5  20  -3  126.98   19.50
   5 -20  -3   42.12   23.05
 -20   5   3   21.77   27.71
   5  20   3   92.06   20.20
  -5 -20   3  121.99   25.51
  -6 -20  -3   12.12    7.60
  -6 -20  -3   32.99   26.03
   6  20  -3   -5.19   10.57
   6 -20   3    4.19   21.83
   6 -20  -3    8.54   23.43
  -6 -20   3   -3.27   19.08
  -6  20  -3  -11.05   12.09
 -20   6   3    2.18   25.96
   6  20   3   -5.70   10.06
 -20  -7   3  247.55   44.95
   7 -20   3  157.28   32.38
   7  20  -3  157.11   22.20
  -7 -20  -3  222.11   39.00
  -7  20  -3  116.54   19.29
   7  20   3  177.13   23.12
   7 -20  -3  135.28   32.77
  -7 -20   3  184.49   31.76
  -8 -20  -3  -12.69   24.59
   8  20  -3   -0.68    6.16
   8 -20   3  -24.72   20.64
   8  20   3   -3.10    5.35
   8 -20  -3   -9.93   24.14
  -8 -20   3    9.71   20.05
 -20   8   3  -11.70   22.48
   9 -20   3    8.58   23.05
  -9 -20  -3    6.77   24.77
   9  20  -3    2.78    8.62
   9  20   3   11.91   15.48
 -20   9   3  -12.83   21.70
  -9 -20   3   26.76   21.09
   9 -20  -3   10.28   22.51
 -10 -20  -3  -27.25   25.76
  10 -20   3    3.85   24.93
  10  20  -3    2.00    9.94
  10  20   3   -0.37    9.87
  10 -20  -3    6.64   24.61
  11 -20   3   -1.37   21.57
  11  20  -3    4.00    8.84
 -11 -20  -3  -20.67   23.73
  20 -11   3   11.01    7.92
 -11 -20   3   10.05   19.93
  11 -20  -3   -8.75   21.52
  12  20  -3    0.73    6.92
  12 -20   3   12.34   22.01
 -12 -20  -3  -19.93   23.96
  12 -20  -3   -8.39   20.47
  20 -12   3    5.86    9.71
 -13 -20  -3   66.22   29.18
  13 -20   3  116.27   28.94
  13 -20  -3   66.31   24.47
  14 -20   3  -11.65   21.79
  14  20  -3   -1.33    3.79
  20 -14   3    9.08    9.63
  14 -20  -3   -8.60   18.69
   0 -21  -3   24.36   21.31
   0 -21   3   20.24   20.55
 -21   1  -3   92.45   31.13
  -1  21   3   60.91   15.26
   1  21  -3   57.82   16.19
   1 -21   3   26.69   20.86
  -1 -21  -3    9.80   20.92
  -1 -21   3   25.05   20.44
   1 -21  -3   19.53   23.14
  -1  21  -3   53.54   15.24
   1  21   3   60.69   16.07
 -21   2  -3   20.58   27.43
   2  21  -3    3.88   11.62
   2 -21   3   -5.28   22.37
  -2 -21  -3    0.02   18.83
   2  21   3   -3.47   13.24
   2 -21  -3   -3.46   21.02
 -21   2   3   49.53   29.93
  -2  21  -3    1.03   12.29
  -2 -21   3   -0.51   18.28
  -3 -21  -3    4.90   17.71
 -21   3  -3   -4.97   23.18
   3 -21   3   -3.65   21.59
   3  21  -3    0.54    9.95
 -21   3   3    6.78   27.66
  -3  21  -3   14.20   13.24
  -3 -21   3    9.17   18.48
   3  21   3    3.11   10.64
  -3 -21   3   -7.35   15.61
   3 -21  -3  -10.46   18.25
 -21   4  -3   10.95   22.79
   4  21  -3   -4.36   12.24
  -4 -21  -3   -5.54   16.77
   4 -21   3  -12.59   21.44
  -4  21  -3    1.08   12.08
   4  21   3   -1.23   10.04
   4 -21  -3   12.53   18.69
  -4 -21   3   12.54   15.34
 -21   4   3   33.60   29.06
  -4 -21   3   -0.88   17.91
   5 -21   3   59.94   27.99
  -5 -21  -3  174.03   34.25
 -21   5   3  126.99   32.89
   5 -21  -3   73.31   25.38
   5  21   3  106.77   23.38
  -5  21  -3  116.40   19.18
  -5 -21   3  123.08   23.78
  -6 -21  -3   29.24   24.08
   6 -21   3   14.75   24.19
  -6 -21  -3   46.25   13.27
   6 -21  -3   20.77   22.13
   6  21   3    4.83   10.82
  -6  21  -3    4.45   11.16
  -6 -21   3   31.20   18.07
   7 -21   3  143.94   32.21
  -7 -21  -3  181.48   35.05
   7  21  -3  119.76   20.21
 -21   7   3  249.66   58.91
   7 -21  -3  110.42   27.97
  -7 -21   3  186.84   30.73
   7  21   3  147.05   21.58
   8 -21   3   33.93   30.26
  -8 -21   3   10.94   19.45
   8  21   3   23.46   15.91
   8 -21  -3   42.14   29.02
   9 -21   3   52.90   26.19
  -9 -21  -3   17.99   23.66
   9  21  -3   10.46    8.56
   9 -21  -3   22.18   23.43
  -9 -21   3   36.85   19.72
 -10 -21  -3  -15.34   22.84
  10  21  -3    2.77   10.08
  10 -21   3    4.66   23.99
 -10 -21   3   -5.31   17.49
  10 -21  -3    7.50   20.78
 -11 -21  -3   17.49   23.83
  11 -21   3   38.74   25.55
  11  21  -3    4.23    6.57
  11 -21  -3    2.65   20.98
 -11 -21   3    2.75   16.65
 -12 -21  -3  -22.58   21.83
  12 -21   3   16.27   23.57
  12  21  -3   -0.06    7.25
  12 -21  -3   16.91   20.38
 -13 -21  -3   20.10   23.30
   0 -22   3    3.25   17.42
   0 -22  -3  -18.25   18.62
 -22   0   3   26.20   27.57
   0  22  -3   -2.49   11.46
 -22  -1   3   58.79   29.17
  -1 -22  -3   -0.03   17.90
   1 -22   3   14.52   19.04
   1  22  -3   33.58   12.05
  -1  22  -3   29.84   12.97
   1 -22  -3    5.06   20.85
  -1 -22   3    7.61   18.74
 -22   1   3   41.26   28.18
  -2 -22  -3    5.32   18.10
   2 -22   3   -2.08   19.56
   2  22  -3   -1.37    9.65
 -22   2   3   30.53   28.28
  -2 -22   3    4.49   16.57
  -2 -22   3   -0.23   17.51
  -2  22  -3   -7.09   11.50
   2 -22  -3  -18.52   19.25
   2  22   3    2.08   10.52
  -3 -22  -3   -5.81   21.88
   3  22  -3    0.10    9.63
 -22  -3   3   59.82   34.25
   3 -22   3    1.97   19.85
  -3  22  -3   -2.47   11.74
   3  22   3   -7.01   10.80
  -3 -22   3    0.19   17.81
   3 -22  -3   -5.41   20.27
  -3 -22   3  -12.75   16.67
 -22   3   3   44.40   56.01
   4  22  -3    2.06    7.63
   4 -22   3   -3.82   23.32
 -22  -4   3  132.15   62.41
  -4 -22  -3   -5.53   14.96
  -4 -22   3   13.80    6.83
  -4  22  -3  -14.94   14.14
   4  22   3    4.63   12.60
   4 -22  -3   -4.79   23.47
 -22   4   3   19.44   25.19
  -4 -22   3   -4.09   23.15
  -5 -22  -3   57.44   26.94
  -5 -22  -3   19.40    7.15
   5  22  -3   18.23   18.39
   5 -22   3   26.66   24.23
 -22  -5   3   92.46   34.64
  -5  22  -3   24.67   11.74
   5  22   3   11.42    8.62
  -5 -22   3   27.52   16.77
 -22   5   3   -1.71   22.86
   5 -22  -3    8.24   21.23
   6 -22   3   -6.17   23.32
   6  22  -3   -3.89    5.22
  -6 -22  -3    9.83   20.33
   6  22   3   -4.93    8.89
 -22   6   3   -6.39   23.19
   6 -22  -3    2.73   18.62
  -6 -22   3    2.13   15.51
   7 -22   3   36.80   25.79
  -7 -22  -3   91.29   24.82
   7 -22  -3    8.19   19.04
  -7 -22   3   69.19   20.07
   8 -22   3  -12.63   21.22
   8  22  -3    1.38   10.12
  -8 -22  -3  -18.04   20.19
   8 -22  -3  -13.11   19.61
  -8 -22   3  -12.77   15.47
   9  22  -3    3.07    8.62
   9 -22   3  -16.21   24.35
  -9 -22  -3    0.99   20.44
  -9 -22   3   15.08   15.50
   9 -22  -3   15.73   21.38
  10  22  -3   -2.18    6.71
  10 -22   3    0.93   22.51
 -10 -22  -3   -6.22   21.08
 -10 -22   3  -10.64   15.03
  10 -22  -3   -2.85   18.23
 -11 -22  -3    2.02   21.02
  11 -22   3    8.06   24.16
  11 -22  -3   -4.76   18.20
   0  23  -3    2.69   10.83
   0 -23   3   -9.46   16.28
 -23   0   3   39.81   29.02
   0 -23  -3  -16.57   15.95
   1 -23   3    0.66   17.91
 -23  -1   3   65.31   31.32
   1  23  -3    5.67   11.29
  -1 -23  -3    7.74   18.31
  -1 -23   3   -4.13   14.81
   1 -23  -3   -1.31   18.05
  -1 -23   3    4.83   16.94
 -23   1   3   29.58   27.33
  -1  23  -3   -1.93   11.01
 -23  -2   3   61.67   30.40
  -2 -23  -3    7.62   16.21
   2 -23   3    0.05   18.38
   2  23  -3   -1.81    9.76
   2 -23  -3  -10.86   17.98
  -2 -23   3  -13.74   13.66
 -23   2   3   12.88   26.23
  -2  23  -3   -2.70   10.89
  -2 -23   3   12.61   15.63
 -23  -3   3   70.41   32.27
   3  23  -3    1.46    9.50
   3 -23   3   -1.46   19.45
  -3 -23  -3   -4.93   13.92
  -3 -23   3   14.52   15.13
  -3 -23   3   12.05   12.87
   3 -23  -3  -13.22   17.96
 -23   3   3   23.96   25.33
  -3  23  -3   -0.10   10.88
   4 -23   3    3.21   18.92
   4  23  -3   -0.59    9.38
  -4 -23  -3   -4.59   19.41
  -4 -23  -3    9.48   11.97
  -4 -23   3   -3.56   14.03
  -4  23  -3   -1.44    9.75
 -23   4   3   32.21   24.38
   4 -23  -3   -2.84   18.73
   5 -23   3    7.26   19.76
   5  23  -3    2.68    9.61
  -5 -23  -3   10.73   18.97
 -23   5   3   -0.37   24.66
  -5 -23   3   11.80   15.05
   5 -23  -3    2.63   20.42
   6  23  -3    0.76    5.93
   6 -23   3   -3.78   19.51
  -6 -23  -3    0.76   18.62
 -23   6   3   -9.61   22.34
  -6 -23   3  -10.88   15.74
   6 -23  -3   -8.70   19.05
   7 -23   3   10.02   19.72
  -7 -23  -3    7.54   18.27
   7  23  -3    3.21    9.02
 -23   7   3   -6.84   21.08
   7 -23  -3   -3.12   20.07
  -7 -23   3   -3.38   16.26
   8 -23   3  -11.71   19.66
  -8 -23  -3  -10.13   21.91
   8  23  -3   -3.67    5.80
  -8 -23   3   -8.53   13.68
   8 -23  -3  -12.98   19.51
  -9 -23  -3   -8.79   18.50
  -9 -23   3   -7.29   13.83
 -24   0   3   22.59   32.98
   0 -24   3   -2.61   14.09
   0 -24   3    0.70   18.49
   0 -24  -3    4.69   20.05
   0  24  -3   -0.07    9.97
  -1 -24  -3    6.04   17.20
 -24  -1   3   35.61   31.61
   1 -24   3   -1.48   21.53
   1  24  -3    3.84    9.98
  -1 -24   3   15.92   14.65
  -1 -24   3    4.00   15.33
 -24   1   3   34.80   41.78
   1 -24  -3    6.33   18.53
  -1  24  -3   13.70   11.07
   2  24  -3   -1.57    9.07
   2 -24   3   -4.17   18.73
  -2 -24  -3   -6.32   15.13
  -2  24  -3   -5.33   11.26
 -24   2   3    2.84   29.48
  -2 -24   3    4.58   13.88
   2 -24  -3   -4.58   17.73
  -2 -24   3   -3.95   13.96
  -3 -24  -3   -4.44   12.22
   3 -24   3  -11.59   19.40
  -3 -24  -3   13.88   18.34
   3  24  -3    1.65    8.26
 -24   3   3  -23.43   24.48
  -3 -24   3    5.10   13.80
   3 -24  -3    1.88   18.14
   4 -24   3   -3.79   20.90
   4  24  -3    1.88    7.96
  -4 -24  -3   12.88   23.14
   4 -24  -3   -7.04   18.40
 -24   4   3  -23.14   23.67
  -4 -24   3   -2.84   13.77
  -5 -24  -3    8.81   18.23
   5 -24   3   -4.20   16.52
   5  24  -3    1.93    9.30
  -5 -24   3  -12.67   13.44
 -24   5   3   -6.67   23.99
   5 -24  -3  -19.46   21.34
  -6 -24  -3    0.57   16.70
  -6 -24   3   -2.67   13.06
  -1  -1   4    0.10    2.77
  -2   0   4  221.55   21.31
   0  -2   4  299.86   21.62
  -2  -1   4  564.69   43.52
  -2   1   4  533.05   43.25
   0  -3   4  223.39   19.03
   1  -3   4    0.75    3.67
  -3  -1   4    1.01    4.98
  -1  -3   4   -1.44    4.51
  -3   1   4    1.11    3.96
  -3  -2   4   79.99   11.93
  -3   2   4   85.54   10.00
  -3  -3   4   -1.56    7.60
  -3   3   4    0.69    4.66
   0  -4   4 1909.20  146.94
  -4  -1   4    1.16    7.32
   1  -4   4   -3.34    5.10
  -1  -4   4   -4.48    5.85
  -4   1   4    1.09    6.26
   2  -4   4  693.06   54.56
  -2  -4   4  692.60   56.23
  -3   4   4  698.29   54.76
  -3  -4   4  685.79   56.88
  -4  -4   4  666.02   53.78
  -4   4   4  624.28   51.17
  -5   0   4  193.52   22.02
   1  -5   4   -6.20    6.99
  -5  -1   4   -5.56    9.50
  -5   1   4   -1.12    7.99
  -1  -5   4   -7.43    8.78
  -5  -2   4   33.34   11.56
   2  -5   4   48.35    8.03
  -5   2   4   32.60   10.08
  -2  -5   4   61.05   11.37
   3  -5   4   -7.53    6.10
  -5  -3   4   -2.03    9.33
  -5   3   4    3.66    9.01
  -3  -5   4   -0.27    9.18
  -5  -4   4  123.36   19.05
  -5   4   4  128.26   15.13
  -5  -4  -4  135.92   22.64
  -5  -5   4   -2.71    9.17
  -5  -5  -4    3.38   11.38
   0  -6   4 2025.38  156.33
   1  -6   4  345.41   30.39
  -1  -6   4  364.11   31.91
   2  -6   4  128.78   14.45
  -2  -6   4  147.51   18.07
  -6  -3   4  151.76   20.93
  -6   3   4  153.76   17.79
  -6  -3  -4  152.37   23.22
  -6  -4   4   30.15   11.19
  -6  -4  -4   38.66   12.40
  -6   4   4   19.51   10.68
  -6  -5   4   10.20   10.11
  -5  -6  -4    4.30   11.40
  -6  -5  -4   -0.37   10.84
  -5  -6   4    5.19    9.96
  -6  -6   4    6.22   10.00
  -6  -6  -4    4.29   10.80
  -7   0   4  634.82   53.07
  -7  -1   4    6.89    8.72
  -7   1   4    1.50    8.20
  -1  -7   4   -1.79    7.81
  -7  -2   4    2.40    9.34
   2  -7   4   -1.91    5.73
  -2  -7   4    0.04    8.56
  -7   2   4    0.38    8.01
  -7  -3   4    3.64    9.87
  -7   3   4    0.33    7.07
  -7  -3  -4    6.00   10.69
  -3  -7   4   -2.57    8.50
  -7  -4   4   28.38   11.22
  -7  -4  -4   22.73   11.72
  -7   4   4   25.27    7.23
  -7  -5   4    4.58    8.68
  -7  -5  -4   -3.23   10.57
  -5  -7   4    1.29    9.20
  -7  -6   4    8.83   14.70
  -6  -7  -4    6.49   12.24
  -7  -6  -4   13.12   24.78
  -6  -7   4    7.15   10.54
  -7  -7  -4   -0.07   11.64
  -7  -7   4    0.32   10.05
   0  -8   4  783.65   58.36
  -8   0   4  653.53   59.52
   1  -8   4  129.73   16.26
  -1  -8   4  152.86   18.28
  -8  -2   4  224.50   24.48
  -2  -8   4  191.63   22.47
  -8  -2  -4  221.06   25.55
  -8   2   4  195.56   21.88
  -8  -3   4   74.47   14.22
  -8   3   4   80.24   11.51
  -8  -3  -4   79.77   15.19
  -8  -4   4   51.61   12.85
  -8  -4  -4   49.89   13.36
  -8   4   4   35.00    8.16
  -4  -8   4   61.93   11.85
  -8  -5   4   23.31   11.16
  -8  -5  -4   16.29   12.05
  -8   5   4   26.70    6.12
  -8  -6   4  286.06   31.42
  -8  -6  -4  307.71   33.46
  -8  -7   4   41.16   12.78
  -7  -8   4   23.62   11.88
  -8  -7  -4   61.67   16.03
  -8  -8   4    4.51    9.00
  -8  -8   4    9.44   15.91
  -8  -8  -4   -1.41   14.74
  -8  -8   4    5.21   13.08
  -9   0   4   34.28   10.43
   1  -9   4   -3.96    6.68
  -9  -1   4    1.72    9.05
  -9   1   4    2.25    8.42
  -1  -9   4   -1.71    8.30
  -9  -2   4   70.63   13.97
  -9   2   4   49.01   10.49
  -9  -3   4    2.42   10.95
  -9  -3  -4    5.10   11.35
  -3  -9   4   -2.78    8.19
  -9   3   4   -0.44    6.60
  -9  -4   4   24.67   12.49
  -9  -4  -4   25.87   12.73
  -9   4   4   16.32    6.79
  -9  -5   4    0.06    9.31
  -5  -9   4    2.79   11.50
  -9  -5  -4   12.40   12.49
  -9   5   4   -3.88    4.61
  -9  -5  -4   -1.67   12.69
  -9  -6   4    8.37   11.94
  -9  -6   4   19.33   16.95
  -9  -6  -4    8.59   13.86
  -6  -9   4   31.30   12.94
  -9  -6  -4   25.39   10.73
  -9  -7   4   -6.54   15.31
  -9  -7   4    3.64    8.60
  -9  -7   4    1.22   11.49
  -7  -9   4    0.63   11.43
  -7  -9   4   10.65   10.65
  -7  -9   4   -3.06   16.33
  -9  -7  -4    4.72   14.33
  -8   9   4   69.11   19.87
  -8  -9  -4   39.07   17.97
  -9  -8   4   31.04   18.47
  -9  -8   4   26.21   12.09
  -9  -8   4   12.28   13.53
   8   9   4   61.26   12.24
  -9   8   4   32.08   13.52
  -8  -9   4   50.27   14.94
  -9  -8  -4   24.21   13.19
  -9  -9   4   -2.65   18.58
  -9  -9   4   -1.57   10.37
  -9   9   4   17.92   13.80
  -9  -9   4    2.88   13.20
   9   9   4    7.27    8.83
  -9  -9  -4    5.48   12.49
   0 -10   4  350.12   28.40
 -10   0   4  239.38   29.57
   1 -10   4    0.13    7.14
 -10  -1   4   15.60   13.66
  -1 -10   4   -2.72    8.40
 -10   1   4   19.72    9.04
 -10  -2   4   27.39   12.11
 -10   2   4   27.38    9.82
  -2 -10   4   38.44   11.15
 -10  -3   4   13.78   14.31
 -10  -3   4    4.29   10.18
 -10   3   4   12.70    7.35
   3  10   4    3.98    9.72
   3 -10  -4  -12.67   15.01
  -3 -10   4   -7.74    8.65
 -10  -4   4   17.63   15.77
 -10  -4   4   21.78   13.54
  -4 -10   4   52.14   13.61
 -10  -4  -4   31.00   13.83
 -10  -4  -4   32.73   10.09
 -10   4   4   10.90    7.13
 -10  -4  -4    7.61   15.15
 -10  -5   4    0.26   15.68
 -10  -5   4   18.76   13.73
 -10   5   4    1.50    6.08
   5 -10  -4   -7.22    9.03
 -10  -5  -4    8.29    9.55
 -10  -5  -4   13.10   13.36
   5  10   4    0.19    6.89
  -5 -10   4   -6.90    9.96
 -10  -5  -4    3.17   16.82
   6  10  -4  339.49   33.83
 -10  -6   4  382.27   38.33
 -10  -6   4  360.27   36.67
   6  10   4  256.88   29.51
 -10  -6  -4  377.92   33.82
   6 -10  -4  250.98   31.01
 -10  -6  -4  362.89   39.23
 -10   6   4  348.51   33.86
  -7  10   4   12.55   16.93
 -10  -7   4   33.49   14.92
 -10  -7   4   43.97   19.98
 -10  -7   4   32.76   10.77
   7  10   4    9.88    8.73
  -7 -10   4   14.02   12.35
  -7 -10   4   14.30   13.25
 -10  -7  -4   52.26   13.67
 -10   7   4   61.20   16.81
 -10  -8   4  117.21   19.07
   8  10  -4   73.16   13.90
 -10  -8   4  105.32   25.64
  -8  10   4   94.27   19.88
 -10  -8   4  101.92   26.79
 -10   8   4  104.81   21.84
  -8 -10   4   81.72   19.53
  -8 -10   4  110.81   27.13
  -8 -10   4   90.65   17.28
   8  10   4   88.80   18.03
 -10  -9   4  110.29   20.76
 -10  -9   4  129.86   23.34
 -10  -9   4  134.62   28.13
  10   9   4  140.76   18.14
  -9  10   4   84.89   23.16
 -10  -9  -4  152.38   25.26
 -10   9   4  117.02   24.95
 -10 -10   4  156.80   35.40
  10  10   4  195.97   22.26
 -10  10   4  203.19   30.10
 -10 -10   4  173.53   26.40
 -10 -10  -4  203.80   29.10
  10  10  -4  146.08   22.18
 -10 -10   4  168.06   31.98
   0  11  -4 1124.67   90.96
   0 -11  -4 1222.30   94.15
   0 -11   4 1074.56   91.53
   0  11   4 1197.14   91.47
   1  11  -4   -1.19    6.61
 -11  -1   4    0.98   13.56
   1 -11   4   -4.71    6.85
  -1  11   4    2.80    7.31
  -1 -11  -4    0.06   14.03
 -11  -1   4   -5.16   10.88
  -1 -11   4   -2.55    9.11
   1 -11  -4   -4.54   12.75
 -11   1   4   -3.77   12.87
  -1  11  -4   -4.71    6.30
   1  11   4    0.03    7.29
  -2  11   4   10.24    7.94
 -11  -2   4    7.42   16.09
 -11  -2   4   -1.54   12.25
   2  11  -4    0.67    6.82
  -2 -11  -4   -2.76   12.17
   2  11   4   12.30    8.04
  -2 -11   4   -1.77    8.96
  -2  11  -4    5.50    7.51
   2 -11  -4   15.73   13.71
 -11   2   4   15.54   14.06
 -11  -2  -4    4.47   12.93
  -2 -11   4    2.76   10.48
 -11  -3   4    3.04   11.65
  -3 -11  -4   -0.59   11.64
 -11  -3   4   -1.51   22.00
   3  11  -4   -3.98    6.57
  -3  11   4   -2.17    7.46
   3 -11  -4    0.97   12.83
  -3  11  -4   -0.99    6.66
  -3 -11   4    0.23   10.70
 -11   3   4    3.18    8.70
   3  11   4    1.06    7.47
 -11  -3  -4    0.87   13.89
 -11   3   4    3.02   13.84
   4  11  -4   47.34    9.69
 -11  -4   4   26.90   13.78
  -4  11   4   58.24   11.03
 -11  -4   4   18.76   16.84
  -4 -11  -4   48.08   13.93
  -4  11  -4   60.30   10.62
 -11  -4  -4   -9.48   30.86
   4 -11  -4   42.84   17.11
 -11   4   4   29.25   15.04
  -4 -11   4   45.76   14.24
 -11  -5   4    2.90   12.70
 -11  -5   4    7.64   17.41
   5  11  -4    0.28    7.65
  -5 -11  -4    1.79    9.89
 -11   5   4   -2.84   13.85
 -11   5   4   -1.33    6.56
   5  11   4    8.58    9.51
  -5  11  -4    6.49    7.47
   5 -11  -4   -2.46   11.75
 -11  -5  -4    5.40    9.98
  -5 -11   4   -5.61   11.75
 -11  -5  -4   -7.10   17.97
   6  11  -4  757.41   63.88
   6 -11  -4  698.14   62.29
   6  11   4  814.74   61.25
  -6  11  -4  764.37   60.07
  -6 -11   4  706.33   65.34
  -6 -11   4  668.14   64.35
 -11  -7   4   -3.01   19.08
   7  11  -4   -4.97    8.60
  -7  11   4    2.58   14.40
 -11  -7   4    9.93   15.71
  -7 -11   4   12.01   12.81
 -11  -7  -4   13.47   11.30
   7  11   4    3.05    9.31
  -7 -11   4    3.14   14.17
 -11   7   4   18.46   16.65
   7 -11  -4  -21.69   10.80
  -7  11  -4    3.79    7.39
   8  11  -4  112.96   15.48
 -11  -8   4   53.86   21.18
  -8  11   4  135.64   28.99
   8  11   4  146.89   17.38
 -11   8   4   77.00   20.63
 -11  -8  -4   75.67   17.36
  -8 -11   4  129.97   23.40
  -8 -11   4  123.95   23.11
   8 -11  -4  112.03   18.90
 -11  -9   4    7.92   23.02
 -11  -9   4    3.69   17.17
  11   9   4    7.41    9.84
  -9  11   4   10.88   15.64
   9  11  -4   -4.62    8.58
  -9 -11  -4   -6.71   15.61
 -11  -9   4    7.36   12.52
   9 -11  -4    0.89   11.69
   9  11   4   -4.63   11.14
 -11  -9  -4   36.75   13.94
  -9 -11   4    5.38   16.59
 -11   9   4   18.98   16.72
  -9 -11   4   -2.40   13.56
  11   9  -4   -1.14    9.68
 -10  11   4  148.71   26.78
  10  11  -4   89.48   16.58
 -11 -10   4   51.69   17.79
 -11 -10   4   37.67   28.59
 -10 -11  -4  112.49   27.00
  10 -11  -4  122.65   19.97
 -10 -11   4  106.98   24.15
 -11 -10  -4   76.97   25.15
  10  11   4  120.40   19.25
 -11  10   4   72.63   24.88
 -10 -11   4  131.51   25.06
 -11  11   4    5.99   21.95
  11  11   4   -4.55   12.10
  11 -11  -4   -0.35   12.73
 -11 -11   4   13.52   20.26
  11  11  -4  -11.95   11.54
 -11 -11  -4   40.11   16.47
   0 -12  -4  466.51   42.90
   0 -12   4  437.47   39.91
 -12  -1   4  553.36   49.47
 -12  -1   4  545.78   50.43
 -12   1  -4  503.88   47.29
 -12  -1  -4  430.29   47.03
 -12   1   4  614.95   48.21
 -12   1   4  540.59   49.21
   2  12  -4  775.75   63.49
  -2  12   4  778.77   63.74
  -2 -12  -4  791.74   66.69
   2 -12  -4  813.23   67.22
  -2  12  -4  803.49   63.61
  -2 -12   4  782.67   65.90
   2  12   4  831.38   64.14
  -2 -12   4  672.38   68.67
   3  12  -4    3.48    7.99
  -3  12   4   -2.24    7.96
  -3 -12  -4    7.07   13.27
 -12  -3   4   17.99   15.05
 -12  -3   4    6.82   17.83
  -3 -12   4   -1.00   10.27
   3 -12  -4    5.35   13.06
 -12  -3  -4    7.99   16.09
   3  12   4   -1.14    7.68
 -12   3   4   21.44   13.98
  -3  12  -4    0.12    7.31
 -12   3   4   16.76   15.02
  -3 -12   4    9.86   12.49
 -12  -4   4  210.42   30.96
   4  12  -4  220.41   21.31
  -4  12   4  247.36   24.65
 -12  -4   4  230.88   30.89
  -4 -12  -4  193.58   24.49
   4  12   4  213.21   22.01
 -12   4   4  165.53   22.06
  -4 -12   4  208.15   27.62
 -12  -4  -4  174.41   30.11
  -4 -12   4  195.13   23.63
 -12   4   4  206.33   27.57
   4 -12  -4  211.81   25.90
  -4  12  -4  219.53   21.39
   5  12  -4  187.32   22.35
  -5 -12   4  243.70   29.93
   5 -12  -4  203.36   26.58
  -5 -12   4  289.28   26.47
 -12  -6   4  650.99   70.05
 -12  -6   4  677.26   71.43
  -6  12   4  891.11   65.04
  -6 -12  -4  684.36   67.61
   6  12  -4  854.51   65.11
 -12  -6  -4  707.40   67.09
   6 -12  -4  839.99   67.98
   6  12   4  908.86   66.08
  -6 -12   4  845.72   70.05
  -6  12  -4  889.35   65.11
  -6 -12   4  885.81   70.52
 -12   6   4  675.39   67.93
   7  12  -4  193.04   24.99
  -7  12   4  303.00   31.04
  -7 -12   4  297.12   32.81
  -7 -12   4  256.81   35.45
   7 -12  -4  223.13   29.44
 -12  -8   4  416.14   44.21
  -8  12   4  330.27   37.08
   8  12  -4  320.59   32.67
 -12  -8   4  339.44   42.48
  12   8   4  426.43   37.27
   8  12   4  337.67   33.37
  -8  12  -4  291.75   32.04
 -12   8   4  397.97   40.52
   8 -12  -4  325.98   35.73
  -8 -12   4  331.48   38.93
  -8 -12   4  325.67   40.69
 -12  -9   4  162.82   41.24
 -12  -9   4  148.92   27.13
  -9  12   4   87.34   22.17
  12   9  -4   85.98   16.31
 -12   9   4  122.46   29.81
  10  12  -4   35.94   13.52
 -10  12   4   33.17   23.00
 -12 -10   4   68.91   31.61
  12  10   4   78.07   17.18
 -10 -12  -4   24.99   17.20
 -12 -10   4   61.28   24.81
  12  10  -4   43.07   12.83
 -10 -12   4   39.10   30.10
  10  12   4   26.02   13.26
 -12  10   4   85.96   29.39
 -10 -12   4   33.86   20.41
  10 -12  -4   36.59   16.74
 -12 -11   4   22.96   16.96
  12  11   4    6.41   13.36
  12 -11  -4    8.75   15.18
 -12 -11   4   12.40   22.64
 -11  12   4    2.59   24.03
  11  12  -4   -5.58   12.69
 -11 -12  -4   28.08   16.73
 -11 -12   4   12.09   17.62
 -12  11   4  -12.90   25.67
  12  11  -4   -4.91   11.69
 -11 -12   4   10.48   22.34
 -12 -11  -4   49.06   17.18
  11  12   4   -8.81   19.34
 -12 -12   4   42.27   20.57
  12  12  -4   53.48   21.41
  12  12   4   41.26   15.21
 -12 -12   4   62.39   26.17
 -12 -12  -4   45.28   18.59
  12 -12  -4   45.21   18.80
 -12  12   4   69.15   37.61
   0  13   4  282.01   26.47
   0 -13  -4  271.49   31.42
   0 -13   4  258.56   27.10
   0  13  -4  269.38   25.89
   1  13  -4   -5.46    7.88
 -13   1  -4  -10.46   17.45
  -1  13   4   -3.44    8.29
 -13  -1   4   25.61   14.16
 -13  -1   4    6.07   18.52
  -1 -13  -4  -13.22   13.56
  -1 -13   4   -4.07   11.52
 -13   1   4   10.41   12.28
 -13  -1  -4   -9.72   15.21
   1 -13  -4   -3.74   15.64
  -1  13  -4   -8.28    8.23
   1  13   4   -7.76    8.04
  -1 -13   4   -0.17   13.21
 -13   1   4   24.97   17.83
  -2  13   4  467.49   39.90
   2  13  -4  462.59   39.58
  -2  13  -4  479.23   39.96
  -2 -13   4  478.94   45.92
  -2 -13   4  395.63   42.01
   2 -13  -4  441.69   44.27
   2  13   4  469.86   40.10
 -13   3  -4  -11.16   13.93
  -3  13   4   -2.01    8.90
 -13  -3   4    3.38   16.04
  -3 -13  -4    1.22   14.03
   3  13  -4    1.49    8.60
 -13  -3   4    5.94   18.40
 -13   3   4   -0.40    9.55
 -13   3   4    8.72   15.77
  -3  13  -4    2.56    8.19
  -3 -13   4    5.72   11.32
 -13  -3  -4    0.90   16.60
  -3 -13   4   -4.52   12.64
   3 -13  -4   -5.17   13.12
   3  13   4   -0.38    8.87
 -13  -4   4   84.31   21.97
 -13  -4   4  104.46   25.91
 -13  -4  -4   70.67   22.70
 -13   4   4   78.29   20.46
  -4 -13   4  130.77   18.30
 -13   5  -4  -18.20   12.75
   5  13  -4  -10.93    8.88
 -13  -5   4   21.46   22.11
  -5  13   4    9.53    9.36
  -5 -13  -4  -11.24   13.06
 -13  -5   4    5.74   16.95
  -5 -13   4   -6.79   14.25
 -13   5   4   12.18   17.75
   5  13   4   -0.08    9.80
  -5 -13   4    5.72   12.98
 -13   5   4   -7.26    6.10
  -5  13  -4   -3.43    8.79
   5 -13  -4  -19.81   14.33
 -13  -5  -4   29.41   23.00
  -6 -13  -4  201.10   26.74
 -13  -6   4  207.47   36.85
 -13  -6   4  230.66   37.11
  -6 -13   4  270.17   25.55
 -13   6   4  235.35   32.02
 -13  -7   4    9.73   18.47
  -7  13   4   12.13   15.83
 -13  -7   4    5.87   24.21
   7  13  -4   -5.17   10.17
  -7 -13  -4  -19.45   11.34
  -7 -13   4   -5.19   16.71
   7  13   4  -10.20   10.31
  -7 -13   4   13.84   17.93
   7 -13  -4  -24.80   14.71
  -7  13  -4    2.99    9.92
 -13   7   4   -5.37   19.21
 -13  -7  -4   31.60   13.75
   8  13  -4  293.09   28.06
  -8  13   4  220.59   31.98
   8  13   4  316.68   28.90
 -13  -8  -4  191.27   32.17
  -8 -13   4  256.61   38.06
  -8  13  -4  277.33   26.49
  -8 -13   4  258.32   35.42
   8 -13  -4  241.15   31.85
 -13  -9   4   -3.48   28.89
   9  13  -4   -0.67   11.53
 -13  -9   4   13.38   22.50
  -9  13   4    9.95   18.56
   9 -13  -4   -2.44   19.36
  -9 -13   4   23.90   24.94
  -9  13  -4   -4.16    8.39
  -9 -13   4   13.66   20.37
 -13  -9  -4   40.53   15.67
   9  13   4   -5.95   15.42
 -13   9   4    7.63   20.73
 -13 -10   4   17.19   23.66
 -10  13   4    5.47   23.67
 -13 -10   4   20.10   32.14
  10  13  -4    3.95   20.05
  13 -10  -4   -1.16   11.21
  10  13   4    7.11   14.51
 -10 -13   4   14.36   22.05
  10 -13  -4   -2.74   18.06
 -13  10   4    1.71   23.04
 -13 -10  -4   45.25   18.01
  13  10  -4    6.01   11.13
 -10 -13   4    6.52   19.29
 -11 -13  -4  -18.21   13.41
  13  11   4    4.96   13.39
  13 -11  -4   -5.26   13.74
 -13 -11   4   14.70   24.88
  11  13  -4   -5.93   12.48
 -11 -13   4    6.07   22.24
 -11 -13   4    6.33   19.37
  13  11  -4   13.87   13.56
 -13  11   4   15.76   22.55
  11  13   4   -4.52   13.15
  11 -13  -4   -4.24   17.61
 -13 -12   4   34.43   28.22
 -12 -13  -4   -0.09   18.66
  12  13  -4   42.55   16.24
  13  12   4    7.32   13.81
  13 -12  -4  -11.54   16.79
 -12  13   4   59.46   32.05
 -12 -13   4   28.32   21.65
 -12 -13   4   38.21   26.91
  12  13   4   31.79   14.87
  13  12  -4   12.47   13.78
 -13  12   4   28.96   22.95
  12 -13  -4   83.69   21.51
 -13 -12  -4   40.50   19.18
  13  13  -4   -5.82   11.27
  13  13   4   -6.17    9.97
 -13  13   4    6.91   21.41
 -13 -13  -4  -27.07   16.27
 -13 -13   4   18.89   26.64
  13 -13  -4  -23.88   16.53
   0 -14  -4  718.74   61.19
   0  14   4  648.51   56.45
   0  14  -4  686.01   56.52
 -14   0   4  787.12   63.78
   0 -14   4  688.40   59.77
 -14   0   4  681.60   67.89
 -14   0  -4  555.21   58.98
  -1 -14  -4   95.17   19.36
  -1 -14   4   69.96   16.62
   1 -14  -4   61.80   17.67
  -1 -14   4  107.67   18.61
 -14  -2   4  160.65   28.91
   2  14  -4   94.63   15.65
 -14  -2   4  128.16   28.40
 -14   2  -4   84.25   21.11
  -2 -14  -4   80.25   19.42
  -2  14   4  100.51   15.79
   2  14   4   84.42   15.54
   2 -14  -4  110.05   21.40
 -14   2   4   87.67   17.46
 -14   2   4  136.30   27.85
 -14  -2  -4  104.35   24.72
  -2  14  -4   94.14   15.21
  -2 -14   4   92.02   19.68
  -2 -14   4  103.04   19.60
  -3 -14  -4   -7.05   15.40
 -14   3  -4    7.34   16.16
   3  14  -4   -5.10    8.87
  -3  14   4   -1.41    9.53
 -14  -3   4   10.79   16.13
 -14  -3   4   19.46   21.52
 -14  -3  -4   10.61   19.86
  -3 -14   4    0.22   13.40
 -14   3   4   11.24   19.98
  -3 -14   4   -3.93   13.06
  -3  14  -4   -6.41    8.81
 -14   3   4   11.51   11.29
   3 -14  -4   -4.87   15.46
   3  14   4   -3.67    9.20
  -4 -14  -4  121.70   22.95
  -4  14   4  180.49   19.62
 -14   4  -4  115.39   23.72
 -14  -4   4  150.77   33.06
 -14  -4   4  125.88   25.47
   4  14  -4  170.95   19.59
   4  14   4  163.66   19.72
 -14  -4  -4  138.92   32.41
   4 -14  -4  152.56   25.37
  -4 -14   4  149.07   27.43
 -14   4   4  139.72   29.40
  -4  14  -4  170.09   19.17
  -4 -14   4  113.35   22.09
  -5 -14  -4   66.00   18.98
 -14   5  -4  104.59   21.49
 -14  -5   4  202.24   61.55
  -5 -14   4   86.97   18.13
  -5 -14   4   61.59   31.55
 -14   6  -4  527.10   50.43
 -14  -6   4  682.80   59.67
  -6  14   4  536.99   52.17
   6  14  -4  573.05   48.76
  -6 -14  -4  452.84   49.91
  -6 -14   4  596.88   56.08
   6  14   4  558.69   52.42
   6 -14  -4  510.35   57.09
  -6 -14   4  592.67   55.67
  -6  14  -4  546.11   48.10
  -7 -14  -4  204.68   24.59
  -7  14   4  182.83   28.23
  -7 -14   4  157.86   32.46
 -14  -8   4  355.42   46.77
  -8  14   4  325.65   36.55
 -14  -8   4  398.01   47.88
   8  14  -4  299.34   31.55
 -14   8   4  319.03   52.49
  -8 -14   4  298.81   40.59
   8 -14  -4  316.49   37.41
  -8 -14   4  322.33   43.02
  -8  14  -4  248.87   30.06
   8  14   4  302.39   32.00
  -9  14   4   79.82   23.71
  14  -9  -4  129.75   18.49
 -14  -9   4  141.88   29.77
 -14   9   4  122.06   28.64
   9 -14  -4   20.22   20.69
  -9 -14   4   41.86   24.21
  -9 -14   4   33.81   21.79
  10  14  -4    7.78   12.75
 -14 -10   4   16.55   25.14
  14 -10  -4   20.66   13.85
 -14 -10   4   40.12   33.48
 -10  14   4   43.98   39.08
  10  14   4    3.09   12.86
  10 -14  -4   -9.14   18.45
 -14  10   4   15.86   22.70
 -10 -14   4   30.97   24.30
 -10 -14   4   12.08   20.95
 -14 -10  -4   57.69   19.11
  14  10  -4    6.68   13.24
  14 -11  -4   48.46   17.34
 -14 -11   4   62.44   29.65
  11  14  -4    2.39   12.60
 -11  14   4   30.31   28.47
 -11 -14   4   13.78   25.52
 -14  11   4   55.58   25.54
 -14 -11  -4   76.26   21.61
 -11 -14   4   30.29   21.75
  11 -14  -4    7.80   19.83
  14  11  -4   25.81   17.65
  11  14   4    4.69   11.13
  12  14  -4  135.43   23.80
 -14 -12   4  223.39   39.19
  14 -12  -4  186.30   27.30
 -12 -14   4  163.73   32.17
  12 -14  -4  180.80   30.88
  14  12  -4  170.74   24.38
 -14 -12  -4  194.58   36.34
 -12 -14   4  182.18   36.30
  12  14   4  150.95   24.34
 -14  12   4  181.14   33.24
 -13 -14   4  105.44   33.48
 -14  13   4  138.49   27.27
 -14 -14   4  314.20   48.32
  14  14  -4  176.51   26.18
  14 -14  -4  243.46   31.69
   0 -15   4  226.43   30.73
   0  15  -4  246.92   29.68
   0  15   4  282.03   27.17
 -15   0   4  259.56   38.84
 -15  -1   4   29.86   16.24
 -15   1  -4   -3.62   17.80
   1 -15   4   -9.71   15.62
  -1  15   4   -2.86    9.71
  -1 -15  -4   -9.70   18.29
 -15  -1   4   51.02   49.23
  -1 -15   4  -11.75   15.84
  -1  15  -4   -5.96   11.65
 -15   1   4   29.80   22.82
 -15  -1  -4   -3.49   20.33
   1 -15  -4   -2.06   20.64
 -15   1   4    0.06   14.92
 -15   2  -4   -9.86   17.94
 -15  -2   4   30.59   23.21
   2  15  -4    5.50   10.65
  -2 -15  -4   -5.50   15.67
  -2  15   4   21.82   10.88
 -15  -2   4   43.67   17.73
  -2 -15   4   19.81   14.22
   2  15   4   22.34   11.27
  -2  15  -4   20.94   12.66
 -15   2   4   11.59   16.73
 -15  -2  -4    8.07   21.72
 -15   2   4   13.73   21.21
   2 -15  -4   16.02   17.61
  -2 -15   4    2.00   15.65
  -3 -15  -4   -0.57   17.23
 -15   3  -4    7.32   18.77
 -15  -3   4   33.62   24.72
   3  15  -4    1.71    9.85
 -15  -3   4   20.87   19.16
  -3  15   4    0.10    9.62
 -15  -3  -4    0.08   36.33
  -3  15  -4   -8.62   14.24
   3  15   4   -5.65   10.06
 -15   3   4    3.43   12.93
   3 -15  -4   -3.92   16.96
  -3 -15   4   -2.81   15.82
 -15   3   4    2.03   24.12
  -3 -15   4    0.20   15.04
 -15  -4   4   57.55   26.35
 -15   4  -4   14.64   18.74
  -4 -15  -4   24.34   18.05
 -15  -4   4   42.51   21.60
   4 -15  -4  112.44   25.02
  -4 -15   4   53.46   19.24
 -15   4   4   81.96   41.35
 -15  -4  -4   33.69   24.93
  -5  15   4    6.91   10.88
  -5 -15  -4  -10.98   16.27
 -15  -5   4   35.78   33.66
   5  15  -4   -3.36    9.91
 -15   5  -4  -10.26   17.65
 -15  -5   4   27.97   26.45
  -5 -15   4    3.18   18.30
 -15   5   4   15.57   28.54
   5 -15  -4  -15.02   18.00
   5  15   4  -11.43   10.89
  -5  15  -4   -4.69   14.58
  -5 -15   4    2.38   15.37
 -15  -5  -4   38.98   28.70
  -6  15   4  163.04   27.74
 -15  -6   4   92.31   30.89
 -15  -6   4   85.64   27.56
  -6 -15   4  195.52   34.89
  -6 -15   4  105.54   20.55
  -6 -15   4  180.02   33.78
   6 -15  -4  185.82   28.06
 -15  -7   4   15.24   23.35
 -15  -7   4   39.25   28.51
  -7 -15  -4   -8.80   13.89
   7  15  -4   -4.29   10.85
  -7  15   4   10.83   18.16
  -7 -15   4    5.05   20.57
   7 -15  -4   -7.39   18.86
   7  15   4   -4.31   11.13
  -7  15  -4    7.43   16.32
  -7 -15   4    4.83   20.05
 -15   7   4   10.77   24.26
 -15  -8   4   36.31   32.04
  -8  15   4   84.95   23.35
   8  15  -4   66.42   15.37
 -15  -8   4   16.72   25.34
  -8 -15  -4   76.64   27.28
  -8  15  -4   92.61   18.88
   8  15   4   80.44   17.48
   8 -15  -4   67.08   23.72
  -8 -15   4   70.08   26.95
  -8 -15   4   90.05   26.22
 -15   8   4   40.23   24.60
  -9  15   4   14.51   19.50
   9  15  -4   -4.95   11.64
  15  -9  -4   13.53   12.74
  -9 -15  -4    4.19   24.27
 -15  -9   4   30.36   33.79
 -15  -9   4   14.20   26.80
 -15   9   4    3.43   23.83
   9  15   4   -1.13   10.78
  -9  15  -4    0.45    5.48
  -9 -15   4   -6.87   20.42
  -9 -15   4   -8.25   22.73
   9 -15  -4   -4.31   20.17
 -10  15   4   16.74   27.22
 -15 -10   4   24.65   25.94
 -15 -10   4   37.36   38.04
  15 -10  -4  -10.94   11.28
  10  15  -4   -3.08   10.66
 -10 -15  -4  -25.67   19.57
 -10 -15   4   -6.46   21.43
 -15  10   4   12.15   23.26
 -10 -15   4    7.43   24.30
  10 -15  -4  -19.63   19.81
  10  15   4   -3.16   11.66
  15 -11  -4   -5.73   14.17
  11  15  -4   -0.07   11.31
 -11  15   4   20.62   13.98
 -15 -11   4    4.23   27.25
 -11 -15   4   -8.35   22.02
  15  11  -4  -11.87   12.08
 -15  11   4    1.80   22.78
  11  15   4   -5.01   10.06
 -11 -15   4    1.09   24.83
  11 -15  -4   -9.63   20.06
  12  15  -4   43.59   11.43
 -15 -12   4   59.83   32.95
  15 -12  -4   17.14   16.13
 -15  12   4   36.96   23.59
  15  12  -4   10.68   13.69
  12  15   4   54.17   12.15
 -15 -13   4   -3.67   26.80
  13  15  -4   -6.89   14.00
  15 -13  -4  -24.05   14.88
 -13  15   4    9.36   11.19
 -13 -15   4   31.84   25.90
  15  13  -4   -5.91   11.23
  13 -15  -4    1.23   20.91
  14  15  -4   31.13   12.77
  15 -14  -4   35.67   18.79
 -15 -14   4   26.08   28.01
  14 -15  -4   99.91   25.48
 -14 -15   4   82.84   36.29
  15 -15  -4  -12.37   15.99
  15  15  -4    0.30    8.91
   0 -16  -4   -0.50   18.37
 -16   0  -4    3.87   24.71
 -16   0   4   46.84   24.92
   0 -16   4    3.42   18.32
 -16   0   4    0.91   18.00
   0  16  -4   11.02   12.00
   0  16   4    8.24   11.03
 -16  -1   4   50.00   24.48
  -1  16   4   -3.72   11.27
   1 -16   4   -6.08   16.99
 -16   1  -4   -5.47   27.98
   1  16  -4    0.49   11.41
 -16  -1   4   20.26   20.17
  -1 -16  -4   13.42   16.92
 -16   1   4   27.72   24.67
  -1 -16   4   -3.58   16.92
   1 -16  -4   -3.91   18.57
 -16   1   4    2.49   16.02
   1  16   4   -1.48   10.60
  -1  16  -4    0.39   11.05
 -16  -1  -4   22.94   22.46
 -16  -2   4   42.69   26.47
 -16   2  -4   -1.70   18.62
   2 -16   4    3.59   17.93
  -2  16   4   -4.81   11.17
   2  16  -4   -1.27   11.89
  -2 -16  -4   -8.27   18.27
 -16  -2   4   33.07   21.41
 -16   2   4   18.84   15.18
 -16  -2  -4   15.07   26.67
  -2  16  -4    0.89   11.98
  -2 -16   4   -2.28   17.81
   2  16   4   -2.00   10.84
 -16   2   4   25.13   26.71
   2 -16  -4   -4.98   19.78
  -3  16   4   -2.38   11.56
 -16  -3   4   28.05   23.52
 -16   3  -4   11.25   19.87
   3 -16   4   -0.89   17.12
  -3 -16  -4    0.48   18.65
 -16  -3   4   67.93   28.55
   3  16  -4   -6.13   11.14
  -3 -16   4   -2.86   18.17
  -3  16  -4    3.23   11.77
   3  16   4   -6.17    9.93
 -16   3   4   24.49   24.30
 -16  -3  -4   34.26   29.73
   3 -16  -4   -1.88   21.53
 -16   3   4   15.46   14.23
  -4 -16  -4   -0.10   17.64
 -16   4  -4   12.08   18.96
  -4  16   4   17.49   12.51
 -16  -4   4   26.51   22.99
   4  16  -4   10.59   12.06
   4  16   4   14.03   11.14
 -16   4   4   35.93   26.32
   4 -16  -4   23.01   22.77
 -16  -4  -4   37.60   30.69
  -4  16  -4   12.10   12.69
  -4 -16   4   10.55   19.49
  -4 -16   4   24.91   17.90
 -16  -5   4   50.51   26.77
   5  16  -4    6.33   11.89
 -16   5  -4   21.89   19.23
  -5 -16  -4   12.92   18.01
  -5  16   4    7.14   11.72
 -16   5   4   52.21   26.29
  -5 -16   4    5.37   22.28
   5  16   4  -10.20   10.41
  -5 -16   4   -8.60   17.62
   5 -16  -4  -12.26   21.06
  -5  16  -4   -0.06   12.78
   6  16  -4   90.47   17.85
 -16  -6   4   36.42   28.08
 -16  -6   4   93.61   33.40
   6  16   4  101.29   18.89
  -6 -16   4   58.92   15.26
  -6 -16   4  105.85   27.76
  -6 -16   4   88.14   25.02
  -6  16  -4  105.55   18.00
   6 -16  -4   82.39   26.09
 -16  -7   4   41.28   27.43
  -7  16   4    4.04   17.61
   7  16  -4   -2.28   10.63
 -16  -7   4   51.31   31.83
  -7 -16  -4    6.46   14.87
  -7  16  -4   -1.23   12.09
 -16   7   4   26.50   26.38
  -7 -16   4    1.96   20.79
   7  16   4   -6.23   12.71
  -7 -16   4    4.61   20.87
   7 -16  -4   -9.04   21.30
 -16  -8   4   71.12   34.56
 -16  -8   4   60.85   29.35
   8  16  -4   39.79   12.61
  -8  16   4   54.76   21.79
  -8 -16   4   20.99   24.16
   8 -16  -4   55.39   25.13
  -8  16  -4   51.46   14.50
   8  16   4   35.17   15.63
  -8 -16   4   47.05   23.96
 -16   8   4   37.38   25.78
  -9 -16  -4    0.17   25.77
 -16  -9   4   54.47   36.10
 -16  -9   4   34.27   29.39
   9  16  -4    4.89   12.89
  -9  16   4    1.89   12.14
  -9 -16   4  -11.65   21.87
   9 -16  -4    4.41   21.39
   9  16   4   -0.48   10.05
  -9 -16   4    2.90   22.01
  -9  16  -4   -1.89    5.86
 -16   9   4   -5.56   25.47
  10  16  -4   15.63   13.86
 -16 -10   4   90.04   39.69
 -16 -10   4   46.02   31.19
 -10 -16  -4  -15.09   28.26
 -10  16   4   68.41   14.30
  16 -10  -4   36.43   14.98
 -10 -16   4   60.94   26.98
  10  16   4   38.18   15.66
 -10 -16   4   47.68   26.14
 -16  10   4   67.85   28.89
  10 -16  -4   59.28   26.13
 -16 -11   4  100.49   34.29
  11  16  -4    1.80   10.23
 -11 -16   4   24.34   26.51
  11  16   4   -1.13   10.36
  11 -16  -4    6.51   23.01
 -11 -16   4   13.07   23.67
 -12  16   4    6.68   13.54
  12  16  -4   26.87   12.96
  16  12  -4   33.25   11.08
  12  16   4   22.94   16.22
 -12 -16   4   54.11   27.30
 -16 -13   4   57.16   27.43
  16 -13  -4   67.17   18.30
  13 -16  -4    6.39   21.35
  16  13  -4   35.43   18.04
  14  16  -4   -4.13    8.13
  16 -14  -4    0.60   15.30
 -16  14   4  -17.65   11.54
  14 -16  -4   -3.40   18.74
  16  14  -4    5.13    6.31
  15  16  -4   -4.18    8.03
  16 -15  -4   10.68   16.05
  15 -16   4   12.75   19.39
  15 -16  -4    1.89   17.72
  16  15  -4    2.41    6.25
  16 -16   4   22.54   18.52
  16 -16  -4   25.73   15.89
  16  16  -4    5.87    6.14
 -17   0  -4   13.40   24.41
   0 -17   4  -16.80   17.74
   0  17   4   10.85   12.38
   0 -17  -4   -7.38   19.39
 -17   0   4   38.53   26.76
 -17   0   4    9.56   20.99
   0  17  -4    1.32   11.64
   1  17  -4    3.35   11.51
  -1 -17  -4   -8.96   17.53
 -17  -1   4   54.50   27.68
  -1  17   4   -0.73   11.61
   1 -17   4   -9.56   19.24
 -17   1  -4   13.35   21.28
 -17  -1   4   14.00   20.46
  -1 -17   4  -18.04   19.03
 -17   1   4   34.87   26.95
   1  17   4    9.62   12.40
   1 -17  -4   -8.77   19.70
  -1  17  -4   -2.57   10.98
 -17  -1  -4   12.63   27.09
 -17   1   4    8.03   18.89
  -2 -17  -4   30.23   21.15
   2 -17   4   53.08   20.75
  -2  17   4   54.27   15.08
 -17  -2   4   38.87   22.66
   2  17  -4   48.41   15.04
 -17   2  -4    5.06   21.21
  -2  17  -4   61.17   16.58
  -2 -17   4   22.84   19.56
   2  17   4   49.73   13.48
 -17  -2  -4   11.29   27.31
 -17   2   4   21.55   16.87
 -17   2   4   48.22   26.84
   2 -17  -4   37.80   20.91
 -17  -3   4    9.43   22.89
   3 -17   4    6.93   19.43
 -17   3  -4   -5.94   20.62
  -3 -17  -4  -15.81   18.11
  -3  17   4    5.88   12.65
   3  17  -4    1.12   11.45
 -17  -3   4   50.12   28.31
 -17  -3  -4   18.72   29.25
   3  17   4   -4.16   12.11
  -3 -17   4  -13.26   18.33
  -3  17  -4   -7.22   12.40
 -17   3   4   43.15   27.52
   3 -17  -4   -2.66   21.11
  -4 -17  -4    3.11   18.61
 -17  -4   4   67.80   31.43
 -17   4  -4  -16.52   18.97
  -4  17   4    9.08   13.11
   4 -17   4   -0.69   19.64
 -17  -4   4   20.54   25.99
   4  17  -4   -1.56   11.54
  -4  17  -4    8.26   13.23
 -17   4   4   18.35   27.43
   4 -17  -4   -9.86   21.48
  -4 -17   4    2.88   17.81
 -17  -4  -4   34.42   34.22
   4  17   4    2.41   10.81
   5 -17   4  -10.07   18.37
  -5 -17  -4    1.22   17.77
  -5  17   4   -4.45   18.00
   5  17  -4   -1.48   11.64
 -17  -5   4   27.31   25.48
 -17   5  -4  -13.98   18.29
  -5  17  -4    1.17   13.16
  -5 -17   4    3.97   21.77
   5 -17  -4   -8.74   23.53
   5  17   4    2.12   11.96
  -5 -17   4    6.92   15.72
 -17   5   4   24.66   27.21
 -17  -6   4   73.34   32.63
   6  17  -4   17.11   14.26
   6 -17   4   24.36   20.47
  -6 -17  -4    1.64   16.42
 -17  -6   4   17.16   26.83
  -6  17   4   17.04   18.70
   6 -17  -4   10.72   23.55
  -6  17  -4   23.04   14.55
  -6 -17   4   41.09    9.16
   6  17   4   30.32   13.01
 -17   6   4    2.80   26.09
  -6 -17   4   15.58   22.85
  -7 -17  -4   16.07    8.99
  -7  17   4    9.14   14.01
 -17  -7   4   70.01   33.14
   7  17  -4    7.91   10.99
 -17  -7   4    6.64   27.09
   7  17   4   -2.26   11.01
   7 -17  -4    6.31   22.48
 -17   7   4   13.13   28.10
  -7  17  -4   -2.61   12.89
  -7 -17   4   -7.46   20.68
   8  17  -4   34.55   16.12
 -17  -8   4   38.30   30.22
  -8  17   4   45.85   11.05
 -17  -8   4   82.65   39.00
  -8 -17  -4   74.65   32.91
  -8 -17   4   29.61   23.17
   8 -17  -4   22.67   25.21
  -8  17  -4   26.69   14.04
   8  17   4   36.65   13.77
 -17   8   4   14.86   26.47
 -17  -9   4   30.51   29.94
 -17  -9   4   45.87   36.76
  -9 -17  -4    3.16   30.15
 -17   9   4   10.84   27.08
   9  17   4    1.23   10.41
  -9 -17   4   -0.63   23.87
  -9  17  -4   28.45    7.93
   9 -17  -4   -2.23   23.93
  10  17  -4   23.68    8.86
  17 -10  -4   17.16   12.92
 -10 -17  -4   19.82   37.16
 -17 -10   4   34.72   28.98
  10 -17  -4   49.92   27.12
 -17  10   4    1.71   25.35
 -10 -17   4   43.15   26.00
  10  17   4   33.01   15.90
 -11 -17  -4  -43.15   29.67
 -17 -11   4   15.81   33.84
  11  17  -4   -3.12   13.88
  17 -11  -4   15.67   11.54
 -11 -17   4    2.19   23.24
  11 -17  -4  -17.95   22.06
  11  17   4   -8.94   14.14
  12  17  -4   44.40   12.38
 -17 -12   4   45.31   28.86
  12 -17   4  113.74   26.70
  17 -12  -4   20.77   12.85
 -12 -17  -4   -8.72   29.67
 -12 -17   4   66.83   25.95
  12 -17  -4   96.45   26.73
  17 -13  -4  -14.95   10.44
  13  17  -4   -0.48    8.37
  13 -17   4   -9.56   18.10
  13 -17  -4  -21.26   18.90
  17  13  -4  -12.34    6.65
  14 -17   4   85.63   25.04
  14  17  -4   28.30    8.99
 -14 -17  -4  -24.54   27.04
  17  14  -4   -5.23   12.79
  14 -17  -4   90.61   23.68
  17 -15  -4   -6.19   12.67
  15  17  -4   -4.04    6.00
  15 -17   4   -1.60   19.39
  15 -17  -4  -21.56   16.58
  17 -15   4   -9.80   13.29
  16 -17   4   25.33   19.17
  17 -16  -4    7.43   15.60
  16  17  -4    0.43    5.11
  16 -17  -4   12.97   14.34
  17 -16   4    8.91   14.82
  17 -17  -4   -4.92   13.03
  17 -17   4   -7.92   16.56
   0 -18  -4   91.85   23.62
   0 -18   4  132.48   28.05
   0  18  -4  148.32   21.52
   0  18   4  140.98   21.43
  -1 -18  -4   38.67   24.66
 -18  -1   4  150.78   30.53
 -18   1   4  157.11   27.78
  -2  18   4   94.01   18.38
 -18  -2   4  162.32   31.41
   2 -18   4   91.26   25.85
   2  18  -4   97.57   19.05
  -2 -18  -4   51.27   22.84
   2  18   4   84.57   17.01
  -2  18  -4  111.11   19.75
  -2 -18   4   60.86   24.03
   2 -18  -4   65.18   23.08
   3 -18   4   16.99   22.42
 -18  -3   4   49.25   25.64
 -18   3  -4   34.64   24.79
  -3 -18  -4    2.14   19.79
   3  18  -4    0.02   12.56
 -18   3   4   61.90   30.26
  -3 -18   4   24.90   20.02
   3 -18  -4   -1.78   21.06
 -18  -3  -4   62.82   34.39
  -3  18  -4   -4.59   13.64
   3  18   4   -0.29   12.88
   4 -18   4   -6.61   22.13
  -4 -18  -4   -2.55   18.83
   4  18  -4    3.63   12.30
 -18  -4   4   50.93   29.12
 -18   4  -4    5.94   20.44
  -4  18  -4    8.83   14.41
   4 -18  -4   -3.88   21.37
   4  18   4    9.64   12.65
  -4 -18   4  -15.55   18.29
  -5 -18  -4   12.31   18.05
 -18   5  -4    2.57   18.90
   5  18  -4   -0.63   11.55
   5 -18   4   -4.58   21.27
  -5  18   4   -3.56   17.14
 -18  -5   4   23.61   29.56
  -5  18  -4    8.30   14.24
   5 -18  -4    4.80   25.70
   5  18   4    4.22   13.60
 -18   5   4   20.14   29.68
  -5 -18   4   13.70   17.75
  -5 -18   4    5.17   22.41
 -18  -6   4   46.63   31.04
  -6 -18  -4   20.40   16.80
   6 -18   4    1.22   21.85
  -6 -18   4   73.80   11.05
 -18   6   4   42.78   30.16
  -6 -18   4   -5.87   20.82
   6 -18  -4   -2.92   22.87
  -6  18  -4    8.39   14.04
  -7 -18  -4   80.82   31.87
  -7 -18  -4   36.40    8.56
 -18  -7   4   65.13   31.92
   7 -18   4   -2.16   22.44
  -7 -18   4  -13.60   20.73
   7 -18  -4   -8.21   24.17
   7  18   4   -2.12   14.02
  -7  18  -4    0.14   12.91
 -18   7   4   39.07   31.31
   8  18  -4    4.83   13.14
   8 -18   4  -19.13   23.76
 -18  -8   4   50.55   29.83
  -8 -18  -4   16.43   31.78
 -18   8   4   38.96   27.78
  -8 -18   4   -4.85   22.51
   8 -18  -4    8.19   26.97
   8  18   4   -1.30   10.58
  -8  18  -4   -8.79    7.31
  -9 -18  -4  -13.33   28.71
   9  18  -4   -3.04   12.04
 -18  -9   4   73.82   29.35
   9 -18   4    5.32   21.53
 -18  -9   4   81.16   38.74
   9  18   4    3.57   12.99
   9 -18  -4  -10.34   23.87
 -18   9   4   41.70   40.12
  -9 -18   4   -0.89   32.95
  10  18  -4   15.63   14.16
 -18 -10   4   13.66   25.84
  10 -18   4   -7.66   22.10
 -10 -18  -4  -18.04   29.18
  10  18   4   10.06    8.99
 -18  10   4    6.99   24.70
 -10 -18   4    3.56   22.55
  10 -18  -4    2.98   22.90
  18 -11  -4   10.70   10.26
 -11 -18  -4  -29.56   27.43
 -18 -11   4    9.58   27.67
  11  18  -4    1.08   10.01
  11 -18   4    0.44   20.78
  11 -18  -4   11.69   22.05
 -11 -18   4   -2.88   21.56
 -18  11   4  -13.74   15.87
  12 -18   4   38.26   23.04
  12  18  -4   18.74   11.30
 -12 -18  -4  -13.33   28.87
  18 -12  -4   58.66   14.24
  12 -18  -4   43.90   23.61
 -13 -18  -4  -24.18   26.79
  13  18  -4    2.42    8.38
  13 -18   4   16.98   22.11
  13 -18  -4   12.83   24.45
  18 -14  -4  103.15   18.20
  14 -18   4   98.39   26.67
 -14 -18  -4   37.63   32.41
  18 -14   4  124.16   21.22
  14 -18  -4   93.46   25.67
  18 -15  -4   60.01   20.83
  15  18  -4   67.67   11.51
  18 -15   4   50.33   16.81
  18 -16  -4   24.03   12.50
  16 -18  -4   18.25   16.81
  18 -16   4   32.54   14.42
 -19   0  -4   46.84   29.28
   0 -19   4   81.01   27.24
 -19   0   4   92.31   34.14
   0  19  -4  131.64   20.82
   0 -19  -4   47.34   25.15
 -19  -1   4    8.64   22.75
  -1  19   4   -2.34   14.40
   1 -19   4    2.81   24.43
  -1 -19  -4  -26.08   21.32
 -19   1  -4   32.33   29.52
   1  19  -4    2.14   14.38
   1 -19  -4   -4.16   19.36
 -19  -1  -4   18.47   31.37
 -19   1   4   58.13   30.44
   1  19   4   -6.63   13.87
  -1  19  -4   -8.75   14.20
  -1 -19   4   -1.61   21.79
  -2  19   4  118.04   20.84
 -19  -2   4  203.29   43.12
   2  19  -4  116.93   20.94
   2 -19   4   95.29   29.39
  -2  19  -4  126.58   21.47
 -19   2   4   69.01   32.28
  -2 -19   4   47.19   25.33
   2  19   4  118.98   21.24
   3 -19   4   12.25   21.35
 -19   3  -4    1.22   24.99
   3  19  -4   12.41   13.31
  -3 -19  -4    0.40   20.80
 -19  -3   4   11.92   24.61
  -3 -19   4   -9.07   19.37
   3  19   4    2.82   11.77
 -19   3   4   25.29   28.63
  -3  19  -4    4.72   13.55
   3 -19  -4  -19.99   21.56
  -4 -19  -4   -4.88   20.23
   4  19  -4   -1.32   11.56
 -19   4  -4  -17.24   22.73
   4 -19   4   -8.74   22.57
 -19  -4   4   -4.75   27.22
  -4 -19   4   22.75   21.54
  -4  19  -4   -8.29   13.32
   4  19   4   -1.12   11.26
 -19   4   4   23.26   28.44
   4 -19  -4   16.35   24.69
  -4 -19   4   10.95   19.28
   5 -19   4  -15.13   26.45
   5  19  -4   -5.58   12.71
 -19  -5   4   37.03   28.35
  -5 -19  -4    0.92   18.31
   5  19   4   -2.65   12.33
  -5  19  -4    4.46   13.18
   5 -19  -4    1.15   22.70
  -5 -19   4   21.70   11.14
  -5 -19   4   -9.63   20.44
 -19   5   4   22.88   27.70
 -19  -6   4   61.07   28.52
   6  19  -4   37.93   13.53
   6 -19   4   69.42   27.75
  -6 -19  -4   19.07   15.81
  -6  19  -4   58.69   16.10
   6  19   4   50.09   15.41
   6 -19  -4   45.05   25.33
  -6 -19   4   59.34   23.25
 -19   6   4   11.86   30.32
  -7 -19  -4   34.93   12.47
  -7  19   4   26.39    9.71
   7 -19   4   -2.70   22.59
  -7 -19  -4   29.15   29.84
 -19  -7   4   25.90   27.86
 -19   7   4   -5.29   26.18
  -7  19  -4    1.82   14.77
   7  19   4   -1.21   12.25
  -7 -19   4    7.73   22.99
   7 -19  -4   -4.67   21.98
 -19  -8   4   64.56   29.75
  -8 -19  -4   42.50   30.36
   8 -19   4   51.78   24.80
   8  19  -4   21.61   10.19
  -8 -19   4   63.30   23.62
   8 -19  -4   19.31   23.77
 -19   8   4    0.28   24.38
   8  19   4   29.05    8.66
   9  19  -4   -1.85    7.21
  -9 -19  -4  -23.03   24.60
   9 -19   4    5.44   23.33
 -19  -9   4   -7.49   22.17
  -9 -19   4  -20.06   20.32
   9 -19  -4   -5.90   21.67
   9  19   4   -5.92   10.39
 -19   9   4  -12.10   21.48
 -10 -19  -4  -16.65   25.64
  10 -19   4  -17.24   20.59
  10  19  -4    1.98    8.93
  10  19   4    1.28    9.55
 -10 -19   4   -2.87   19.85
  10 -19  -4  -13.64   20.93
 -19  10   4  -22.18   18.04
 -11 -19  -4  -22.67   24.91
  11 -19   4    3.28   21.92
  11  19  -4   -3.35    8.89
 -11 -19   4  -12.67   18.78
  11 -19  -4   -3.94   21.25
  12 -19   4  124.25   30.44
 -12 -19  -4   40.25   40.96
  12  19  -4   41.11   13.04
  12 -19  -4   73.12   25.13
  13  19  -4    0.05    7.99
  13 -19   4   -3.58   22.25
  19 -13  -4  -17.69   11.87
 -13 -19  -4  -47.63   26.18
  13 -19  -4   -6.14   20.24
  19 -13   4    6.97   11.41
 -14 -19  -4   -6.35   28.00
  19 -14  -4   11.76   10.96
  14 -19   4   77.45   25.61
  14  19  -4   12.46    6.49
  19 -14   4   11.90   13.44
  14 -19  -4   33.71   20.08
  15  19  -4   -0.64    4.16
  19 -15  -4   12.45    9.61
  15 -19   4   -1.00   24.62
  15 -19  -4  -15.52   16.65
  19 -15   4   -6.25   11.17
   0 -20   4  113.98   33.25
   0  20  -4  200.47   25.61
   0  20   4  208.76   26.60
  -1  20   4   25.79   14.89
   1 -20   4   53.22   26.49
  -1 -20  -4   53.87   23.26
   1 -20  -4   69.03   26.02
  -1  20  -4   21.13   14.45
  -1 -20   4   81.41   28.15
   1  20   4   21.86   14.05
   2 -20   4   73.55   27.66
   2  20  -4  139.68   21.88
  -2 -20  -4   75.74   25.42
  -2  20  -4  140.40   21.66
   2  20   4  153.82   21.75
   3  20  -4   -0.61   11.59
  -3 -20  -4    2.66   19.51
   3 -20   4  -17.91   22.52
   3  20   4   -5.87   13.59
  -3 -20   4    8.11   20.48
 -20   3   4   47.73   29.14
   3 -20  -4    3.86   19.38
  -3  20  -4    2.54   13.52
  -4  20   4  -12.81    9.00
   4 -20   4   13.53   24.37
   4  20  -4   -7.99   11.99
 -20   4  -4   -8.84   22.05
  -4 -20  -4  -13.06   18.14
  -4 -20   4   -2.68   19.60
 -20   4   4   23.82   28.52
   4  20   4    0.97   13.25
  -4 -20   4    6.15   17.65
   4 -20  -4   -6.85   17.98
  -4  20  -4   -6.26   12.71
   5  20  -4   -0.36   13.21
  -5 -20  -4   13.90   16.81
   5 -20   4    3.90   20.46
   5  20   4    5.33   10.71
  -5 -20   4    3.83    7.81
   5 -20  -4   10.35   21.12
  -5  20  -4   13.90   13.05
  -5 -20   4   -9.55   17.98
   6  20  -4  119.37   19.64
   6 -20   4  141.11   32.76
   6 -20  -4   77.22   27.55
  -6  20  -4  121.95   19.08
  -6 -20   4  150.47   28.15
   6  20   4  127.97   20.25
  -7 -20  -4   27.66   25.85
   7 -20   4   18.18   23.72
   7 -20  -4   26.96   21.49
   8 -20   4   66.57   26.73
  -8 -20  -4  104.98   29.54
   8 -20  -4   78.67   27.21
  -8 -20   4   92.25   23.36
   9  20  -4    3.88   12.39
  -9 -20  -4  -13.30   23.86
   9 -20   4    7.70   23.32
  -9 -20   4   -1.08   17.98
 -20   9   4   19.80   37.50
   9 -20  -4    1.15   19.60
 -10 -20  -4  -17.56   29.24
  10 -20  -4    3.33   27.86
 -10 -20   4   -2.27   19.33
  11 -20   4   -8.47   22.62
  11  20  -4    1.97    9.54
 -11 -20  -4  -14.28   24.23
 -11 -20   4   -7.94   16.85
  11 -20  -4   12.26   20.77
  12 -20   4  135.50   30.02
 -12 -20  -4  112.11   32.31
  12 -20  -4   94.84   25.78
  20 -12   4  114.08   17.37
 -13 -20  -4    9.12   25.38
  13 -20   4   20.40   22.55
  13  20  -4   -1.76    5.43
  13 -20  -4    8.47   19.92
  14 -20   4  100.07   27.05
  20 -14   4  102.92   15.91
  14 -20  -4   75.75   22.81
   0 -21  -4   42.76   22.63
   0  21  -4  153.56   20.52
 -21   0   4  162.86   37.38
   0 -21   4   42.08   23.64
  -1 -21  -4  -11.33   19.26
 -21  -1   4   50.33   29.83
   1 -21   4    0.94   22.70
   1  21  -4    8.22   13.10
 -21   1   4   41.23   29.42
   1 -21  -4  -26.22   19.19
  -1  21  -4   -7.47   12.31
   1  21   4    4.78   12.62
  -1 -21   4   17.62   20.37
   2 -21   4   21.49   23.49
 -21  -2   4   74.96   29.74
   2  21  -4   49.44   13.67
   2  21   4   55.41   15.73
  -2  21  -4   47.99   14.84
  -2 -21   4   -0.12   18.78
 -21   2   4   43.05   30.37
   2 -21  -4   15.13   22.00
   3 -21   4  -11.20   22.21
   3  21  -4    4.30   12.29
  -3 -21  -4  -14.26   17.21
  -3  21   4    1.83    8.18
  -3 -21   4   -1.83   16.36
   3 -21  -4  -17.89   19.89
   3  21   4    2.12   11.09
  -3  21  -4   -6.30   12.28
  -3 -21   4   -3.11   17.09
 -21   3   4   26.30   28.49
  -4  21   4   20.34   11.28
   4  21  -4   -5.32   10.42
  -4 -21  -4   -4.04   15.85
   4 -21   4   -5.16   21.34
   4 -21  -4    3.41   18.67
   4  21   4    1.29   10.42
  -4 -21   4   14.32   10.20
  -4  21  -4    1.97   11.98
 -21   4   4   34.68   29.67
  -4 -21   4    1.81   15.76
   5  21  -4   -4.37    7.18
  -5 -21  -4    6.98   14.36
   5 -21   4    9.16   22.40
   5 -21  -4   -0.57   19.20
 -21   5   4   -1.37   27.53
  -5 -21   4  -12.37   15.60
  -5  21  -4   -1.01   10.76
   5  21   4   -5.43    9.52
  -6 -21  -4  163.94   34.42
   6 -21   4   98.15   29.29
   6  21  -4  108.09   18.89
   6 -21  -4   56.99   24.82
  -6 -21   4  154.36   26.58
   6  21   4  142.00   19.97
  -6  21  -4  102.10   17.63
  -7 -21  -4   19.17   23.79
   7  21  -4   -1.37    6.90
   7 -21   4   -4.60   22.36
   7 -21  -4   -1.01   21.26
 -21   7   4   -2.65   30.32
  -7 -21   4   10.79   19.96
   8  21  -4   31.04   16.41
  -8 -21  -4   59.69   31.33
   8 -21   4   31.70   27.29
  -8 -21   4   50.57   19.44
 -21   8   4   -4.27   24.17
   8 -21  -4   18.56   22.22
   9 -21   4  -11.42   22.23
   9  21  -4    7.50   11.58
  -9 -21  -4  -21.30   21.21
 -21   9   4  -12.32   21.74
  -9 -21   4    2.35   16.20
   9 -21  -4  -12.04   17.86
  10  21  -4   -0.77    7.97
 -10 -21  -4   -5.84   24.09
  10 -21   4   -9.10   24.12
 -10 -21   4    8.33   16.01
  10 -21  -4  -19.35   18.58
  11 -21   4   16.62   23.50
  11  21  -4   -2.34    7.72
 -11 -21  -4  -21.42   23.20
  11 -21  -4  -10.51   19.03
  12 -21   4   98.12   28.77
 -12 -21  -4   91.63   28.98
  12 -21  -4   59.08   23.89
 -13 -21  -4  -18.93   22.52
   0  22  -4  158.49   21.53
   1  22  -4   12.98   12.73
  -1 -22  -4   18.97   19.21
   1 -22   4   14.33   20.48
  -1  22  -4   10.88   11.87
   1 -22  -4   -8.33   18.49
  -1 -22   4   12.59   18.46
   2  22  -4   12.95   12.87
   2 -22   4    3.98   21.13
  -2 -22  -4   -0.72   21.01
  -2  22   4   37.41   10.77
  -2 -22   4   25.53   19.71
   2 -22  -4   18.47   20.58
 -22   2   4   79.58   40.32
  -2  22  -4   15.84   12.09
   3 -22   4  -17.34   20.84
  -3 -22  -4    2.55   18.15
   3  22  -4   -1.40    9.75
  -3  22  -4   -0.30   13.08
   3 -22  -4   -8.64   22.43
 -22   3   4   55.82   45.16
  -3 -22   4   -0.14   23.61
  -3 -22   4   -7.84   14.93
   4  22  -4    5.31    9.38
   4 -22   4  -10.19   28.13
  -4 -22  -4    6.21   15.36
 -22  -4   4  100.92   46.71
  -4 -22   4   19.85    7.93
  -4 -22   4    2.72   16.28
 -22   4   4   -3.87   25.96
  -4  22  -4   -1.85   12.23
   4 -22  -4    1.98   29.54
  -5 -22  -4    6.68   23.02
   5  22  -4    2.63   12.18
   5 -22   4   -6.15   20.89
 -22   5   4   30.57   26.65
  -5 -22   4    9.56   15.39
   5 -22  -4    4.26   21.58
   6 -22   4   32.63   24.06
   6  22  -4   20.23    6.42
 -22   6   4   37.44   26.84
   6 -22  -4   27.67   24.43
   7 -22   4   -2.92   22.37
  -7 -22  -4    7.38   20.67
   7  22  -4    3.26    8.27
 -22   7   4   17.90   22.57
   7 -22  -4   -9.73   19.74
  -7 -22   4    2.99   15.83
   8  22  -4    1.26    7.13
   8 -22   4    0.47   24.46
  -8 -22  -4    0.51   20.62
   8 -22  -4    4.86   20.91
  -8 -22   4   11.78   15.62
  -9 -22  -4  -12.63   20.99
   9 -22   4    0.73   21.74
   9  22  -4    0.15    7.28
  -9 -22   4    3.38   20.20
   9 -22  -4   -0.71   19.24
  10 -22   4    8.12   23.38
 -10 -22  -4   -8.20   21.59
  10  22  -4    5.45    8.77
  10 -22  -4   -1.56   21.52
 -11 -22  -4  -15.62   20.82
 -23   0   4   41.85   28.05
   0  23  -4    4.72   10.89
   0 -23   4   -1.06   16.15
   0 -23  -4   -7.83   17.28
   1 -23   4    7.67   17.98
   1  23  -4   -3.30   10.33
  -1 -23  -4    1.46   17.30
   1 -23  -4    7.71   19.75
 -23   1   4   15.64   27.69
  -1 -23   4   -3.76   15.71
  -1  23  -4   -2.24   10.65
  -1 -23   4   -0.32   14.57
 -23  -2   4   70.44   32.08
   2  23  -4   10.91   10.20
   2 -23   4   -3.63   16.61
  -2 -23  -4   -6.83   15.87
  -2 -23   4   39.36   15.46
  -2  23  -4   11.13   12.05
  -2 -23   4   -2.17   15.48
 -23   2   4   33.09   26.89
   2 -23  -4   -0.17   20.16
   3 -23   4   -5.70   19.17
   3  23  -4    3.07    8.59
  -3 -23  -4   -0.89   14.82
  -3  23  -4    5.68   11.54
 -23   3   4   16.83   25.79
   3 -23  -4   -1.38   18.55
  -3 -23   4    3.60   13.93
  -3 -23   4    5.21    8.09
  -4 -23  -4   -4.27   12.34
  -4 -23  -4   14.18   20.81
   4  23  -4    3.06    9.19
   4 -23   4   -8.03   19.79
   4 -23  -4   -1.39   18.75
  -4  23  -4    1.70   10.21
  -4 -23   4   -0.10   13.79
 -23   4   4    3.52   25.03
  -5 -23  -4   -0.28   19.85
   5 -23   4    4.86   19.26
   5  23  -4   -0.77   10.58
  -5 -23   4   -6.56   14.52
 -23   5   4   -5.19   24.96
   5 -23  -4    3.77   18.99
   6  23  -4   -1.73    4.90
  -6 -23  -4    1.74   19.36
   6 -23   4    2.33   20.12
  -6 -23   4  -13.59   20.27
   6 -23  -4  -10.46   19.05
 -23   6   4  -17.36   22.58
   7  23  -4    3.50    7.68
  -7 -23  -4  -12.86   18.09
   7 -23   4  -10.62   21.67
 -23   7   4   -0.20   22.37
   7 -23  -4  -16.35   19.30
  -7 -23   4   -4.48   13.49
   8  23  -4    3.62    8.18
   8 -23   4  -11.22   21.56
  -8 -23  -4   -2.54   23.80
  -8 -23   4   -5.15   13.77
   8 -23  -4   -8.04   19.89
  -9 -23  -4  -13.74   19.37
   0 -24   4   18.30   13.56
 -24   0   4   58.06   38.83
   0  24  -4   17.25   11.29
   0 -24   4    7.13   15.85
  -1 -24  -4    2.03   16.60
   1 -24   4  -13.42   12.35
   1  24  -4   -0.77   10.40
   1 -24   4   -6.93   18.73
 -24  -1   4   36.77   30.24
  -1 -24   4   -8.18   14.48
   1 -24  -4   -4.80   18.79
  -1 -24   4    4.51   13.03
 -24   1   4   66.26   50.03
  -1  24  -4    2.38   11.02
 -24  -2   4   53.81   32.99
  -2 -24  -4  -16.60   13.89
   2  24  -4    5.61    9.98
  -2 -24   4    3.25   12.76
   2 -24  -4   -1.95   18.20
  -2 -24   4    5.09   12.82
 -24   2   4   33.07   31.24
  -2  24  -4   12.34   12.39
  -3 -24  -4   10.60   18.58
  -3 -24  -4   -1.16   12.00
   3  24  -4   -2.20    9.51
  -3  24  -4   -8.63    9.20
  -3 -24   4    8.64   13.62
 -24   3   4    9.72   26.12
   3 -24  -4   -7.64   18.05
   4 -24   4   10.42   22.04
  -4 -24  -4   19.90    9.65
   4  24  -4   -0.90    5.68
  -4 -24   4    4.27   13.25
   4 -24  -4    2.56   22.59
 -24   4   4   21.78   25.83
  -5 -24  -4    3.31   17.55
   5 -24   4   -1.24   17.31
  -5 -24   4   10.31   13.48
   5 -24  -4   -8.42   17.80
 -24   5   4    2.72   23.45
  -1  -1   5   28.18    5.23
   0  -2   5    0.75    3.64
  -2   0   5    3.18    4.92
  -2  -1   5   67.63    9.48
  -2   1   5   77.58    9.59
  -2  -2   5    2.17    5.10
   0  -3   5   -2.28    5.71
  -3   0   5    1.41    5.63
   1  -3   5  484.68   44.03
  -3  -1   5  639.88   45.15
  -1  -3   5  486.25   44.25
  -3   1   5  599.03   45.17
  -3  -2   5   -0.24    7.52
  -2  -3   5   -3.62    6.99
  -3   2   5   -0.21    5.17
  -3   3   5   32.42    8.22
  -3  -3   5   33.98   10.11
  -4   0   5    6.16    7.85
   0  -4   5   -3.31    6.85
  -4  -1   5  147.14   17.88
  -4   1   5  140.92   17.63
   2  -4   5    6.37    7.70
  -4  -2   5   -4.62    9.38
  -4   2   5   -4.01    7.22
  -2  -4   5   -3.23    8.05
  -3   4   5  321.75   28.41
  -4   4   5   -0.87    6.46
  -4  -4   5    0.21    9.76
   0  -5   5  443.59   37.68
  -5  -1   5  263.58   26.25
  -5   1   5  249.37   25.28
  -5  -2   5 1015.43   81.12
  -5   2   5 1002.76   79.69
  -5   3   5  729.54   52.47
  -3  -5   5  558.91   53.52
  -5  -4   5   22.73   10.64
  -4   5   5   17.56    6.16
  -5   4   5   27.29    7.97
  -4  -5   5    9.63   10.03
  -5   5   5    2.66    5.37
  -5  -5   5   -3.78    9.00
  -6   0   5    2.06    9.04
   0  -6   5    0.06    7.62
  -6  -1   5  460.75   40.77
  -6   1   5  448.25   39.57
   2  -6   5   -2.86    6.22
  -6  -2   5    1.84    9.73
  -6   2   5    5.67    7.84
  -2  -6   5   -8.86    8.27
   3  -6   5    5.98    5.89
  -6  -3   5    5.14    9.10
  -6   3   5    4.52    6.99
  -3  -6   5    6.44    9.71
  -6  -4   5   -0.88    9.37
   4  -6   5   -1.35    5.83
  -4  -6   5   -1.34    9.11
  -6   4   5   -2.13    6.27
  -6  -5   5   35.19   10.83
  -6   5   5   36.57    8.31
  -6  -6   5    0.86    9.84
  -7   0   5 1747.63  136.73
  -7  -1   5  648.33   50.64
   1  -7   5  540.63   48.19
  -1  -7   5  530.50   49.13
  -7   1   5  667.70   50.12
  -7  -2   5    7.98   10.14
  -2  -7   5    0.97    8.26
  -7   2   5    7.93    8.38
   3  -7   5  410.26   34.40
  -3  -7   5  438.67   37.91
  -7  -4   5  220.88   24.66
  -7   4   5  182.78   19.55
  -7  -5   5   26.56   11.47
  -5  -7   5   34.74   11.93
  -7   5   5   34.00    7.04
  -7  -6   5    5.11    9.77
  -6  -7   5    4.91   13.45
  -7  -7   5   58.20   13.85
   0  -8   5   -0.98    7.47
  -8   0   5    4.42    8.95
   1  -8   5  527.24   44.01
  -1  -8   5  541.25   45.03
  -8  -2   5   -1.05    9.61
   2  -8   5   -0.77    6.73
  -2  -8   5   -7.79    7.96
  -8   2   5    3.93    8.08
  -8  -3   5   19.54   11.69
  -8   3   5   14.01    8.12
  -3  -8   5   43.48   11.24
  -8  -4   5    0.17   15.92
  -4  -8   5   -1.23    9.85
  -8   4   5    5.89    6.74
  -8  -5   5   -0.52    9.11
  -5  -8   5    3.15    9.88
  -8   5   5    3.54    5.28
  -8  -6   5   -6.04   10.44
  -6  -8   5   -3.80    9.72
  -8  -7   5   20.62   17.88
  -8  -7   5    9.67   11.62
  -8  -7  -5   16.75   12.20
  -7  -8   5   39.60   12.86
  -8  -8   5   -9.76   14.80
  -8  -8   5   -3.47    8.60
  -8  -8  -5    2.57   14.30
  -8  -8   5   -3.99   11.34
   0  -9   5  148.83   18.19
   1  -9   5  925.41   69.56
  -9  -1   5  822.04   71.85
  -9   1   5  814.49   71.06
  -1  -9   5  916.79   70.53
   2  -9   5  109.29   14.24
  -2  -9   5  120.22   17.81
  -9  -3   5   37.30   11.15
  -3  -9   5   44.98   11.11
  -9   3   5   53.51   10.06
  -9  -4   5   22.61   11.69
  -9   4   5   31.55    8.28
  -4  -9   5    7.19    9.82
  -9  -5   5    3.05   14.79
  -9  -5   5    2.34   10.95
  -5  -9   5    2.49   10.59
  -9  -5  -5    2.40    7.64
  -9  -6   5   13.27   12.35
  -9  -6   5   25.53   16.93
  -6  -9   5    3.29   11.77
  -9  -6  -5   39.25   11.39
  -9  -7   5   34.08   13.66
  -9  -7   5   39.93   10.40
  -9  -7   5   51.79   19.22
   7   9   5   22.96   10.43
  -9   7   5   53.68   15.97
  -9  -7  -5   62.47   14.06
  -7  -9   5   11.80   12.69
  -7  -9   5    6.60   16.88
  -8  -9  -5  -13.31   15.77
  -8   9   5   15.40   14.28
  -9  -8   5   25.04   13.41
  -9  -8   5   22.89   18.37
  -9  -8   5   29.09   10.36
  -9  -8  -5   40.49   14.34
  -8  -9   5   13.31   10.62
  -9   8   5   42.71   14.65
   8   9   5   13.15    8.46
   8  -9  -5    5.34    8.48
  -8  -9   5    9.92   13.99
   9  -9  -5  181.33   22.26
  -9  -9  -5  207.69   28.83
   9   9   5  225.06   22.27
  -9  -9   5  213.26   24.66
  -9  -9   5  172.13   29.51
   0 -10  -5   -5.45   16.29
   0 -10   5    2.42    7.89
 -10   0   5    6.41    9.89
 -10  -1   5    2.23   16.09
 -10  -1   5   22.45   10.78
 -10   1   5   23.32    9.90
 -10  -2   5   -0.21   12.68
 -10  -2   5   -0.67   10.01
  -2 -10   5    2.41    8.71
 -10   2   5   12.94    8.72
   2 -10  -5   -5.81    9.91
   2  10   5   -6.39    6.48
  -2  10  -5    0.44    8.30
 -10  -3   5   48.94   13.57
 -10  -3   5   61.34   18.30
 -10  -3  -5   79.97   13.73
 -10   3   5   40.04    9.88
 -10  -4   5   -2.84   11.34
 -10  -4   5    0.33   14.91
   4  10   5    1.66    7.60
 -10  -4  -5   -7.54   16.22
  -4 -10   5  -11.66   10.87
 -10   4   5    5.61   12.83
   4 -10  -5    7.78   11.26
  -4  10  -5   -1.39    6.08
 -10   4   5   -5.32    7.37
 -10  -4  -5    1.77    8.37
   5  10  -5   36.57   10.22
 -10  -5   5   15.69   22.14
 -10  -5   5    9.91   11.45
  -5  10  -5   42.13    8.59
 -10   5   5    3.94    6.44
   5 -10  -5   34.41   12.19
  -5 -10   5   34.43   12.75
 -10   5   5   18.58   13.43
 -10  -5  -5   20.12   10.78
   6  10  -5    2.07    6.44
 -10  -6   5    5.61   16.85
 -10  -6   5   -2.52   11.74
 -10   6   5   32.02   13.83
   6  10   5    6.91    8.86
  -6 -10   5   18.18   11.91
  -6  10  -5    6.51    7.03
 -10  -6  -5    5.10    9.53
  -6 -10   5    0.88   12.61
   6 -10  -5    5.90   10.89
   7  10  -5  134.43   15.60
  -7  10   5  115.54   20.50
 -10  -7  -5   96.21   20.73
  -7 -10   5  138.33   20.25
 -10   7   5  114.89   26.51
  -7 -10   5  146.11   24.52
  -7 -10   5  129.66   28.00
   7  10   5  169.41   21.48
   7 -10  -5  145.15   19.48
 -10  -8   5   -1.93   13.50
 -10  -8   5    2.89   18.60
   8  10  -5    0.29    7.30
 -10  -8   5   14.77   10.58
  10   8   5   -2.35    8.68
   8  10   5   -0.03    9.52
  -8 -10   5    3.66   13.96
  -8 -10   5    4.86   11.04
  -8 -10   5   -2.92   20.10
 -10   8   5   20.70   16.07
   8 -10  -5   -9.85   12.57
 -10  -8  -5    9.56   12.63
   9  10  -5  272.85   27.27
  -9  10   5  286.09   32.14
  -9 -10  -5  217.12   34.76
  -9 -10   5  287.46   31.20
  -9 -10   5  337.76   36.64
  -9 -10   5  263.42   38.31
   9 -10  -5  326.02   29.78
 -10  10   5    7.78   16.53
 -10 -10   5   -5.54   12.00
 -10 -10   5   -1.35   23.62
 -10 -10   5   -6.11   16.49
  10  10  -5   -6.35   15.37
 -10 -10  -5    8.47   13.58
  10  10   5    1.51   11.44
  10 -10  -5  -13.46   11.30
   0 -11   5   13.00    9.61
   0  11   5    4.64    7.45
   0 -11  -5   16.77   13.94
   0  11  -5   20.89    7.40
   1  11  -5   84.63   12.27
   1 -11   5   72.14   14.69
  -1 -11  -5  113.04   18.69
   1 -11  -5   82.17   16.93
  -1  11  -5   83.81   12.17
   2  11  -5   28.87    7.82
  -2 -11  -5   54.70   14.50
   2 -11  -5   14.67   14.62
  -2 -11   5   22.88   11.26
 -11  -3   5   40.08   14.64
  -3 -11  -5   83.38   16.10
  -3  11   5   77.51   12.40
 -11  -3   5   47.03   19.99
   3  11  -5   74.62   11.35
  -3 -11   5   66.80   15.62
   3  11   5   91.61   14.61
  -3  11  -5   68.96   11.34
 -11   3   5   49.16   16.98
  -3 -11   5   73.90   19.12
   3 -11  -5   77.48   22.10
 -11  -4   5   76.64   16.73
  -4 -11  -5   49.41   14.17
 -11   4   5   80.93   22.84
 -11  -4  -5   94.05   22.44
   4 -11  -5   17.64   13.82
 -11  -4  -5   83.39   15.75
 -11   4   5   77.53   14.43
 -11  -5   5  288.14   34.67
  -5 -11  -5  270.87   29.08
   5  11  -5  331.28   29.29
  -5  11   5  300.14   28.56
 -11  -5   5  268.01   34.93
 -11  -5  -5  248.84   36.36
  -5  11  -5  287.56   27.44
 -11   5   5  313.37   35.90
 -11  -5  -5  303.77   30.69
  -5 -11   5  269.89   32.18
   5 -11  -5  311.09   30.93
   5  11   5  321.57   28.10
   6  11  -5  156.03   17.86
  -6 -11   5  164.62   22.14
   6 -11  -5  143.51   21.70
  -6 -11   5  143.68   25.80
   7  11  -5  974.97   71.44
 -11  -7   5  756.78   76.47
 -11  -7   5  756.03   76.27
  -7  11   5  811.95   78.94
 -11   7   5  791.17   74.94
 -11  -7  -5  868.37   74.34
  -7 -11   5  926.96   74.13
  -7 -11   5  906.28   76.10
  -7  11  -5  996.23   71.32
   7 -11  -5  979.11   74.10
   8  11  -5  218.38   23.91
  -8 -11   5  261.77   33.75
   8 -11  -5  234.88   27.39
  -8 -11   5  275.00   29.04
   8  11   5  189.39   24.46
   9  11  -5  318.55   32.66
  -9  11   5  380.18   38.01
   9 -11  -5  325.60   35.30
  -9 -11   5  360.55   37.54
  11   9  -5  389.36   33.48
  -9 -11   5  326.14   42.12
   9  11   5  348.66   34.28
  11 -10  -5  187.23   24.52
 -11 -10   5  192.79   27.38
 -11 -10   5  172.04   38.52
  11  10   5  239.88   25.30
 -11 -10   5  215.65   36.27
  11  10  -5  154.51   22.20
 -11  10   5  211.32   34.07
 -11 -11  -5  134.66   27.52
  11 -11  -5  118.65   21.55
  11  11  -5   98.81   18.86
 -11 -11   5  121.00   27.67
  11  11   5  133.72   20.68
 -11 -11   5  129.43   34.75
 -12   0   5   20.98   11.61
 -12   0   5    1.51   16.27
   0 -12  -5   -3.97   14.94
   0 -12   5   -5.46    8.76
   0  12   5   -0.76    7.73
 -12   0  -5    3.70   11.81
   0  12  -5   -4.50    7.38
   1  12  -5  132.96   16.23
  -1  12   5  167.83   17.64
  -1 -12  -5  149.21   22.20
   1  12   5  152.90   17.28
  -1  12  -5  150.11   16.89
  -1 -12   5  141.72   20.29
 -12   1   5  117.89   22.00
   1 -12  -5  133.27   22.79
   2  12  -5   -1.09    7.33
  -2  12   5   -7.43    7.86
 -12  -2   5    8.47   12.90
 -12  -2   5    2.87   16.54
  -2 -12  -5   -5.06   12.72
 -12   2   5    9.53   14.96
  -2 -12   5    3.58   10.71
 -12  -2  -5   -2.89   15.80
   2 -12  -5    1.22   13.28
  -2 -12   5  -12.33    9.73
   2  12   5   -1.47    7.86
 -12   2   5   17.25   10.32
  -2  12  -5    2.48    7.47
   3  12  -5    1.29    7.67
  -3 -12  -5    8.16   13.61
 -12  -3   5    4.28   18.21
  -3  12   5   -1.97    8.05
 -12  -3   5   12.84   13.06
 -12   3   5   15.56   15.53
   3 -12  -5   -1.31   14.15
   3  12   5   -2.04    8.23
  -3 -12   5    5.15   11.98
  -3 -12   5   -1.84   11.54
 -12   3   5    1.95   10.71
 -12  -3  -5    5.94   16.15
  -3  12  -5    0.42    7.13
  -4 -12  -5    2.29   12.76
   4  12  -5   -0.01    7.57
  -4  12   5   -7.11    8.21
 -12  -4   5    9.94   17.73
 -12  -4   5   -3.13   17.78
 -12   4   5   17.11   16.37
  -4 -12   5   -2.71    9.61
 -12  -4  -5   -9.01   17.38
  -4 -12   5   -8.31   11.60
 -12   4   5    1.24    8.18
   4  12   5   -1.42    8.32
   4 -12  -5   -8.72   12.60
  -4  12  -5    0.27    7.70
 -12  -5   5  159.03   29.82
  -5 -12  -5  209.58   23.49
 -12  -5   5  160.45   30.52
 -12  -5  -5  147.18   31.47
  -5 -12   5  185.43   21.97
 -12   5   5  172.09   26.90
  -6 -12  -5   12.88   13.41
   6  12  -5   -3.87    9.03
 -12  -6   5   17.07   15.71
 -12  -6   5    7.89   20.74
 -12   6   5    1.96   15.55
   6 -12  -5   -9.78   13.17
   6  12   5   -1.31   10.16
  -6 -12   5   13.04   14.32
  -6  12  -5    3.30    8.41
 -12  -6  -5   15.70   12.14
  -6 -12   5    8.47   13.25
   7  12  -5 1016.21   80.10
  -7 -12   5  886.23   82.52
   7 -12  -5  915.09   82.31
   7  12   5 1099.45   80.94
  -7  12  -5 1065.47   79.78
  -7 -12   5  921.89   84.80
  -8  12   5   -1.48   15.72
   8  12  -5   -5.65    9.90
 -12  -8   5   13.36   18.73
  -8 -12  -5   18.76   10.34
 -12  -8   5    6.04   22.08
 -12  -8  -5   27.80   14.43
  -8  12  -5  -15.97    8.36
   8  12   5   -4.99   11.17
 -12   8   5    9.74   20.56
   8 -12  -5   -8.41   13.72
  -8 -12   5   15.43   15.33
  -8 -12   5    1.15   16.44
   9  12  -5  180.56   21.94
  -9  12   5  145.39   28.73
   9  12   5  212.73   23.02
  -9 -12   5  174.33   28.66
   9 -12  -5  155.10   25.36
  -9  12  -5  181.71   24.06
 -12  -9  -5  139.35   27.68
  -9 -12   5  175.57   33.26
 -12   9   5  118.53   29.66
  12  10   5   -3.09   13.21
  10  12  -5    2.26   11.94
 -10  12   5  -10.82   20.20
 -12 -10   5   -6.62   28.81
 -10 -12  -5   -5.04   14.17
  12 -10  -5    1.53   12.65
 -12  10   5    7.91   23.32
 -12 -10  -5   42.44   17.54
 -10 -12   5   -0.48   25.45
  10  12   5   -2.08   13.13
 -10 -12   5    6.91   18.03
  12  10  -5  -11.23   10.40
  10 -12  -5  -13.07   14.95
 -12 -11   5   30.71   22.81
 -11  12   5   17.57   28.51
  11  12  -5   26.00   14.47
 -12 -11   5   20.32   30.06
 -11 -12  -5   24.15   16.20
  12  11   5    8.92   15.74
  12 -11  -5   -5.11   14.39
  12  11  -5   -0.89   12.38
 -12 -11  -5   37.14   18.41
 -12  11   5   25.18   37.64
  11  12   5   13.95   14.57
 -11 -12   5   21.93   17.92
  11 -12  -5   25.71   19.64
 -11 -12   5   24.36   23.49
  12 -12  -5   -3.41   15.26
 -12  12   5    3.35   28.08
 -12 -12  -5    3.99   15.59
  12  12  -5   -8.88   16.91
 -12 -12   5   38.85   24.44
  12  12   5    0.31   13.14
 -13   0  -5  374.83   40.91
 -13   0   5  517.80   46.86
  -1 -13  -5  282.26   31.02
  -1  13   5  244.36   26.02
   1  13  -5  262.69   25.81
  -1 -13   5  277.31   29.16
   1  13   5  234.09   26.02
  -1  13  -5  273.51   26.04
   1 -13  -5  305.58   31.86
 -13  -1  -5  300.94   31.31
  -1 -13   5  288.08   29.57
 -13  -2   5   60.08   22.26
 -13   2  -5   41.65   16.25
  -2 -13  -5   12.65   14.28
 -13  -2   5   22.54   26.55
   2  13  -5    6.17    8.37
   2 -13  -5    9.46   14.83
  -2 -13   5    5.63   12.06
  -2 -13   5    0.17   12.04
 -13   2   5   50.01   14.10
 -13   2   5   70.67   20.99
 -13  -2  -5   29.67   17.27
  -3 -13  -5   -0.70   13.99
  -3  13   5    9.32    8.78
 -13  -3   5    3.08   13.83
   3  13  -5   12.98    9.02
 -13  -3   5   20.84   20.49
   3  13   5   20.09   10.33
   3 -13  -5   12.77   15.13
 -13  -3  -5    9.00   19.00
  -3 -13   5   -2.71   11.83
 -13   3   5   27.36   17.57
  -3  13  -5    1.52    8.86
  -3 -13   5    1.57   11.48
 -13   3   5   20.45   11.12
 -13   4  -5   96.48   19.17
  -4 -13  -5   75.01   18.17
   4 -13  -5   42.22   17.46
 -13  -4  -5  145.93   29.01
  -5  13   5  885.23   69.97
 -13  -5   5  857.24   77.92
 -13  -5   5  801.19   76.46
   5  13  -5  879.22   69.98
   5  13   5  868.99   70.58
  -5  13  -5  890.14   70.03
  -5 -13   5  895.49   74.46
   5 -13  -5  865.75   73.51
 -13   5   5  774.96   74.24
   6  13  -5  266.56   29.10
  -6 -13   5  336.63   37.93
   6 -13  -5  319.52   34.27
 -13  -7   5  864.49   71.84
   7  13  -5  703.57   60.63
  -7 -13  -5  618.04   61.02
  -7  13   5  687.43   64.52
 -13  -7   5  846.17   83.01
  -7  13  -5  688.50   60.10
   7  13   5  721.67   61.33
  -7 -13   5  682.23   65.06
 -13  -7  -5  765.41   71.11
   7 -13  -5  676.89   63.88
  -7 -13   5  710.75   66.59
 -13   7   5  801.99   66.57
   8  13  -5  106.27   19.08
  -8 -13   5  155.11   28.07
  -8 -13   5  105.52   23.46
   8 -13  -5   93.05   21.37
 -13  -9   5  306.26   43.70
  -9  13   5  271.42   36.29
  13  -9  -5  241.68   29.31
   9  13  -5  283.23   30.09
 -13  -9   5  257.85   44.08
   9  13   5  289.34   30.56
 -13  -9  -5  354.40   37.86
 -13   9   5  296.60   39.22
  -9 -13   5  297.63   42.08
  -9 -13   5  259.13   51.24
   9 -13  -5  289.31   34.37
 -13 -10   5   75.16   34.19
  13 -10  -5   67.30   16.75
 -13 -10   5   58.85   25.75
 -10  13   5   34.29   26.18
  13  10  -5   52.83   15.09
 -10 -13   5   22.51   18.73
 -10 -13   5   31.56   21.25
 -13 -10  -5   99.94   22.47
  10 -13  -5    6.88   17.68
 -11  13   5   -0.51   26.35
  11  13  -5   -6.16   11.37
 -13 -11   5   17.24   23.29
  13 -11  -5    4.12   14.58
 -13  11   5    5.50   24.54
 -11 -13   5    5.71   18.76
  11  13   5   -3.73   13.52
 -11 -13   5   -4.79   21.16
  11 -13  -5    4.00   17.68
  13  11  -5    3.04   11.36
 -13 -11  -5   32.80   18.47
  13 -12  -5   34.56   18.74
 -13 -12   5   42.56   27.28
 -12  13   5   17.48   31.18
  12  13  -5    5.64   12.80
  12 -13  -5    3.41   17.66
 -12 -13   5   23.06   24.03
 -13  12   5   50.57   26.91
  12  13   5   -5.56   13.26
  13  12  -5   35.42   14.85
 -13 -12  -5   30.14   20.15
  13 -13  -5  121.45   24.74
 -13  13   5  151.83   34.22
  13  13  -5  109.72   20.73
 -13 -13   5  143.03   34.00
   0  14   5   -3.31    8.40
   0  14  -5   -5.43    8.75
 -14   0   5   28.69   20.22
 -14   0   5    2.44   16.02
 -14   0  -5   -4.16   15.10
   0 -14   5   -7.97   14.42
   0 -14  -5   -0.40   15.26
  -1  14   5  103.20   16.27
   1  14  -5  101.81   15.79
  -1 -14  -5   80.05   21.00
   1  14   5   97.33   15.73
  -1  14  -5  113.84   15.84
  -1 -14   5  114.40   19.08
  -1 -14   5  123.64   22.50
   1 -14  -5  109.16   24.04
 -14   1   5  113.84   27.24
 -14  -2   5   11.57   16.36
 -14  -2   5   19.21   21.60
 -14   2  -5  -11.47   13.65
  -2 -14  -5  -10.82   14.85
   2  14  -5   -2.79    8.19
  -2  14   5    3.59    9.29
   2  14   5   -6.41    8.56
 -14   2   5   10.96   19.51
  -2  14  -5    1.68    9.12
 -14  -2  -5   13.79   18.51
  -2 -14   5  -13.45   13.49
  -2 -14   5   -3.12   14.22
   2 -14  -5  -12.84   16.21
 -14   2   5    9.27   12.83
 -14  -3   5   20.62   22.38
  -3  14   5   -4.35    9.34
 -14  -3   5   -3.25   17.50
 -14   3  -5    3.09   14.50
  -3 -14  -5   -8.04   14.80
   3  14  -5    8.11    9.32
  -3  14  -5    0.51    8.63
 -14   3   5    2.90   11.17
  -3 -14   5    6.41   13.89
   3 -14  -5   -9.58   16.84
 -14  -3  -5    6.56   20.42
  -3 -14   5    2.95   13.57
 -14   3   5   19.09   20.46
   3  14   5    4.90    9.51
  -4 -14  -5    3.40   14.66
   4  14  -5   -2.06    9.94
  -4  14   5    1.52   10.51
 -14  -4   5   10.34   18.10
 -14  -4   5   14.57   23.22
 -14   4  -5  -10.44   14.89
 -14   4   5   -9.92   10.24
  -4 -14   5   -8.75   15.06
  -4  14  -5    1.96   10.01
 -14  -4  -5   12.35   25.03
  -4 -14   5    2.51   13.82
 -14   4   5   12.58   20.39
   4  14   5    1.83    9.20
   4 -14  -5    7.29   16.77
  -5 -14  -5  251.12   30.79
 -14  -5   5  245.29   40.79
  -5 -14   5  290.71   30.35
 -14   5   5  261.16   35.97
 -14  -6   5   30.08   26.47
 -14  -6   5   14.36   21.39
  -6 -14  -5  -23.12   15.41
   6  14  -5   -0.33   12.28
  -6  14   5    7.05   18.37
 -14   6   5   14.02   21.13
   6 -14  -5  -19.96   17.01
  -6 -14   5   24.86   13.48
   6  14   5   -2.97   12.32
  -6 -14   5    1.12   17.91
  -6 -14   5    5.09   17.10
  -6  14  -5   -2.56   10.64
   7  14  -5  530.98   44.50
  -7  14   5  405.27   47.91
   7  14   5  532.61   44.81
  -7  14  -5  518.48   43.47
   7 -14  -5  464.82   48.23
  -7 -14   5  468.15   49.73
  -7 -14   5  473.30   51.45
   8  14  -5    2.58   11.89
  -8  14   5   -5.54   20.55
 -14  -8   5   16.54   21.89
  -8 -14  -5   20.83   19.77
 -14  -8   5   11.93   27.98
  -8  14  -5   -2.99   11.22
  -8 -14   5    3.78   18.09
   8 -14  -5   -4.76   18.47
  -8 -14   5   15.87   20.90
   8  14   5   -5.49   12.26
 -14   8   5    6.65   22.24
   9  14  -5   87.55   16.54
 -14  -9   5   37.83   25.14
  -9  14   5  154.43   47.41
 -14  -9   5   57.56   32.83
  -9 -14   5   83.05   26.00
   9  14   5  110.30   20.95
  -9 -14   5  100.50   23.73
 -14  -9  -5  132.25   27.43
   9 -14  -5  103.67   24.73
 -10  14   5    2.16   25.06
 -14 -10   5   32.45   35.32
 -14 -10   5   25.46   24.84
  14 -10  -5   11.59   13.55
  10  14  -5    0.76   12.32
 -14 -10  -5   36.82   18.27
  14  10  -5    9.29   16.08
  10  14   5   -3.89   12.05
 -10 -14   5    9.85   19.97
 -14  10   5    1.80   23.03
  10 -14  -5   -9.79   18.81
 -10 -14   5   -3.96   21.78
 -14 -11   5   -0.38   25.38
  11  14  -5    0.28   11.28
 -11  14   5   -1.86   26.61
  14 -11  -5    2.70   14.01
  11  14   5   -1.05   13.79
 -11 -14   5    6.62   19.75
 -14  11   5  -12.24   23.22
  11 -14  -5   -0.86   19.27
  14  11  -5    1.12   12.17
 -11 -14   5   -3.42   24.50
 -14 -11  -5   45.54   20.86
  12  14  -5   -9.10   10.74
 -14 -12   5    4.77   26.39
  14 -12  -5    2.83   14.82
 -12  14   5  -28.69   29.73
  14  12  -5   -2.55   11.26
 -14 -12  -5    0.66   19.10
  12 -14  -5   -5.21   18.73
 -12 -14   5   15.41   26.24
 -12 -14   5   -1.34   19.57
 -14  12   5    7.92   25.33
  14 -13  -5   32.00   19.26
 -14 -13   5   43.60   30.60
 -14  13   5   59.81   25.81
  14  13  -5   15.51   12.11
 -14 -14   5  -11.27   25.78
  14  14  -5   -5.61   11.17
  14 -14  -5   -6.21   16.83
 -14  14   5   -5.91   12.63
 -15   0  -5  143.72   27.27
 -15   0   5  158.72   29.99
  -1 -15  -5   45.70   21.92
   1 -15   5   69.82   23.01
   1  15  -5   74.08   13.89
  -1  15   5   91.22   16.93
 -15   1  -5   64.91   21.21
 -15  -1   5   92.89   22.17
  -1 -15   5   68.07   18.93
  -1 -15   5  106.44   22.91
   1  15   5   75.87   14.12
 -15  -1  -5   70.07   24.50
  -1  15  -5   89.64   15.60
   1 -15  -5   55.99   19.93
 -15   1   5   85.79   19.04
 -15   2  -5   -6.97   16.33
  -2 -15  -5   -3.14   24.10
 -15  -2   5   27.52   17.64
  -2  15   5   -0.67   10.73
 -15  -2   5   44.29   23.85
   2  15  -5   -4.48   10.70
   2  15   5   -6.14    8.68
  -2 -15   5   -1.33   13.51
 -15   2   5   10.15   14.03
  -2  15  -5   -0.25    9.52
   2 -15  -5   -2.89   18.25
  -2 -15   5   -0.84   14.96
 -15  -2  -5    9.19   22.23
 -15   3  -5  120.01   24.04
  -3  15   5  118.86   18.36
 -15  -3   5  180.40   34.46
  -3 -15  -5  128.74   32.46
 -15  -3   5  184.85   34.61
   3  15  -5  129.10   18.55
   3  15   5  104.85   18.18
 -15   3   5  102.56   19.93
   3 -15  -5  105.39   25.18
  -3 -15   5   89.72   21.42
 -15   3   5  199.27   42.29
  -3 -15   5  130.32   23.68
  -3  15  -5  114.56   17.91
 -15   4  -5  146.09   25.00
 -15  -4  -5  199.43   38.92
 -15   4   5  157.96   22.79
 -15   5  -5  230.59   29.16
  -5 -15  -5  189.15   30.37
   5  15  -5  259.38   26.66
  -5 -15   5  212.26   29.07
   5  15   5  239.75   27.19
   5 -15  -5  257.61   34.99
  -5 -15   5  260.18   35.05
  -5  15  -5  285.59   27.20
  -5 -15   5  290.93   36.32
  -6 -15  -5   87.20   21.12
  -6  15   5   94.65   24.05
  -6 -15   5   43.14   24.88
  -6 -15   5   88.54   17.75
  -7  15   5  501.44   52.49
 -15  -7   5  447.67   57.93
   7  15  -5  517.41   44.50
 -15  -7   5  474.66   56.89
   7 -15  -5  468.00   49.88
  -7  15  -5  471.09   43.49
   7  15   5  500.05   44.73
  -7 -15   5  488.82   53.25
  -7 -15   5  495.33   50.88
 -15   7   5  447.16   52.01
  -8  15   5  100.36   24.44
  -8 -15   5   50.36   24.79
 -15  -9   5  114.08   31.09
 -15  -9   5  141.43   39.60
  15  -9  -5   98.76   17.92
  -9  15   5   70.44   25.65
  -9 -15   5   37.31   25.75
 -15   9   5  126.72   30.37
 -10 -15  -5  -27.78   20.29
  15 -10  -5    8.37   13.41
 -15 -10   5   17.02   26.28
 -10  15   5   -3.59   26.31
  10  15  -5    0.76   13.06
 -15 -10   5   23.30   35.51
  10 -15  -5   -3.88   20.43
 -15  10   5    6.60   22.93
  10  15   5    1.88   13.02
 -10 -15   5   -2.47   23.80
 -10 -15   5   -2.01   21.16
 -11  15   5   62.76   32.48
  15 -11  -5   82.08   17.83
 -15 -11   5   80.94   30.66
 -11 -15   5   17.20   25.86
  11 -15  -5   15.05   22.31
  11  15   5    9.87   14.76
 -11 -15   5   13.40   22.73
 -15  11   5  103.20   28.92
  15  11  -5   46.03   14.83
  12  15  -5    8.31   11.37
 -12  15   5   35.02   22.17
  15  12  -5   61.03   13.85
 -12 -15   5   36.73   27.88
  12 -15  -5   41.31   23.73
  15 -13  -5  133.39   25.45
  13  15  -5  114.72   21.17
 -15 -13   5  162.23   36.73
  13 -15  -5  145.19   30.17
 -13 -15   5  144.71   33.30
 -15  13   5  126.34   29.43
  14  15  -5    0.85   10.90
  15 -14  -5    5.89   17.56
 -15 -14   5   16.24   25.52
  15  14  -5    1.76    9.23
  14 -15  -5   -3.20   19.28
 -14 -15   5  -11.19   24.82
 -15 -15   5   11.43   25.52
 -15  15   5    0.48   11.88
  15 -15  -5   -2.48   16.53
  15  15  -5    0.57    7.57
   0 -16   5   -8.67   17.51
 -16   0  -5    1.46   28.23
   0  16  -5   -6.39    9.99
 -16   0   5   50.87   25.26
 -16   0   5   -1.33   17.81
   0  16   5   -3.01   10.55
   0 -16  -5   -9.50   16.55
   1  16  -5   -3.72   11.26
 -16  -1   5   44.45   25.06
  -1  16   5   -1.85   11.31
   1 -16   5    4.63   17.76
 -16   1  -5    7.71   24.19
 -16  -1   5   15.43   18.35
  -1 -16  -5  -16.47   16.97
   1  16   5   -0.58   10.81
 -16   1   5   24.11   25.72
 -16  -1  -5    7.20   22.81
 -16   1   5    6.11   17.13
  -1 -16   5    6.48   17.91
  -1  16  -5    1.09   10.77
   1 -16  -5  -10.56   17.07
   2  16  -5   -2.25    9.86
 -16  -2   5   30.88   28.44
   2 -16   5    8.70   17.53
 -16   2  -5    7.90   18.86
  -2  16   5    2.44   12.31
  -2 -16  -5   -9.92   18.93
 -16  -2   5   39.64   26.95
 -16   2   5   36.92   24.46
  -2  16  -5   -2.08   11.22
 -16   2   5   -1.29   15.07
 -16  -2  -5   20.12   24.06
   2  16   5    5.94   11.55
   2 -16  -5  -18.21   17.85
  -2 -16   5   -8.58   17.10
 -16  -3   5   76.94   24.77
 -16  -3   5   92.74   30.20
  -3 -16  -5   81.68   22.14
  -3 -16   5  129.16   25.36
  -3 -16   5  140.73   26.74
 -16   3   5   39.50   15.82
 -16   3   5   56.06   27.00
   3 -16  -5  153.88   28.25
 -16  -3  -5   36.19   27.46
   4  16  -5    2.33   13.07
 -16   4  -5  -11.84   17.16
 -16  -4   5   45.79   28.30
  -4  16   5   -0.43   12.37
 -16  -4   5   44.44   23.58
  -4 -16  -5   -5.49   17.13
  -4 -16   5  -11.45   15.73
   4 -16  -5   -1.25   19.84
   4  16   5    8.40   12.24
 -16   4   5   25.41   25.48
 -16   4   5   -8.37    5.63
  -4 -16   5   -5.69   18.54
  -4  16  -5   -2.46   11.87
   5  16  -5   96.14   17.89
 -16  -5   5   64.85   26.32
 -16  -5   5   90.48   31.26
 -16   5   5   36.94   27.52
  -5 -16   5   61.44   21.34
  -5 -16   5  103.35   27.24
   5  16   5   92.08   17.66
   5 -16  -5   79.85   26.00
  -5  16  -5  101.35   18.21
  -5 -16   5  111.78   25.37
  -6  16   5    3.17   19.08
   6  16  -5   -2.38   11.21
 -16  -6   5   58.42   29.39
  -6 -16  -5   -8.34   16.65
 -16  -6   5    7.62   23.98
 -16   6   5    8.76   25.65
  -6 -16   5   -9.50   18.52
   6 -16  -5   -5.55   20.79
  -6  16  -5    4.61   13.38
  -6 -16   5  -16.83   18.53
   6  16   5   -7.22   10.61
   7  16  -5   53.90   15.45
  -7 -16  -5   21.76   16.38
 -16  -7   5   77.41   31.91
 -16  -7   5   31.02   26.98
  -7  16   5   77.70   23.97
   7 -16  -5   59.70   25.07
  -7  16  -5   96.16   17.99
   7  16   5   63.36   15.56
  -7 -16   5   67.04   22.33
  -7 -16   5   63.78   23.06
 -16   7   5   32.70   25.47
  -8  16   5    1.93   19.50
 -16  -8   5   59.13   32.53
 -16  -8   5   27.56   27.31
   8  16  -5    3.41   12.40
  -8 -16   5    9.49   21.25
  -8  16  -5    8.51   12.43
 -16   8   5    1.59   25.81
  -8 -16   5    8.56   21.36
   8  16   5    7.15   13.54
   8 -16  -5   -0.99   22.27
 -16  -9   5   35.45   29.50
  -9  16   5   55.82   24.19
  -9 -16  -5   32.33   28.32
   9  16  -5   28.13   10.95
 -16  -9   5   59.16   36.13
  -9  16  -5   14.97    6.43
  -9 -16   5   59.40   24.35
 -16   9   5    5.02   26.35
   9 -16  -5   59.19   25.52
  -9 -16   5   36.39   26.02
   9  16   5   41.68   15.55
  16 -10  -5    2.52   11.97
 -10 -16  -5  -27.97   24.19
  10  16  -5    1.15    9.17
 -16 -10   5   37.63   39.47
 -10  16   5    0.51   23.02
 -16 -10   5   17.78   29.04
 -16  10   5   -0.85   25.93
  10  16   5   -5.21    9.43
  10 -16  -5  -14.25   22.81
 -10 -16   5   -5.33   23.36
 -10 -16   5    8.73   22.39
 -16 -11   5   11.23   29.33
 -11  16   5    4.61   12.45
 -11 -16  -5  -40.24   27.62
  16 -11  -5   17.04   13.29
  11  16  -5   12.76    8.92
  11  16   5   18.34    9.40
 -16  11   5    4.24   24.97
 -11 -16   5   26.08   26.07
 -11 -16   5   17.88   23.30
  11 -16  -5   22.04   24.83
 -16 -12   5    9.77   28.30
  12  16  -5    2.89   14.51
  16 -12  -5   -5.95   14.37
  16  12  -5   -2.24    8.56
 -16  12   5    3.54   24.44
  12 -16  -5  -13.87   23.00
 -12 -16   5   17.66   24.84
  13  16  -5    7.12    9.97
 -16 -13   5   13.84   25.66
 -13  16   5   11.91   10.31
  16 -13  -5   13.66   14.67
 -13 -16   5  -10.67   22.74
  16  13  -5    4.30   10.06
  13 -16  -5   12.99   22.48
 -14  16   5   30.11   14.72
 -16 -14   5    0.73   23.12
  14  16  -5   -3.73    8.08
  16 -14  -5    2.86   12.68
  14 -16  -5  -11.08   17.99
  16  14  -5   -7.08    5.87
  16 -15  -5   20.99   18.82
  15  16  -5    4.58    8.21
  15 -16  -5   49.16   19.74
  16 -16   5  -10.35   16.04
  16 -16  -5  -12.50   13.10
  16  16  -5   -3.37    4.84
 -17   0   5  129.84   26.30
   0 -17  -5   20.64   18.46
   0 -17   5   15.72   19.61
  -1 -17  -5   91.50   25.54
 -17   1  -5  129.79   32.06
  -1  17   5  122.53   20.05
 -17  -1   5  161.89   28.38
   1  17  -5  119.54   19.93
   1 -17   5  132.75   27.45
  -1 -17   5   97.59   25.28
  -1  17  -5  132.29   20.42
 -17   1   5  174.06   41.46
 -17  -1  -5  147.21   34.51
   1  17   5  113.30   20.23
 -17  -2   5  129.95   29.53
 -17   2  -5   97.82   28.52
 -17  -2  -5  125.66   35.17
 -17   2   5  144.05   33.94
 -17   2   5   88.23   22.39
  -3 -17  -5   23.04   19.96
   3  17  -5   26.85   13.24
 -17   3  -5   64.94   23.22
  -3  17   5   34.15   14.28
 -17  -3   5   77.43   26.72
   3 -17   5   32.66   20.75
  -3 -17   5    1.56   19.44
   3  17   5   25.81   13.45
 -17   3   5   42.13   16.01
   3 -17  -5   30.96   22.68
  -3  17  -5   32.30   15.02
 -17  -4   5   51.64   26.39
  -4 -17  -5   -4.69   18.40
   4  17  -5    5.88   12.16
 -17   4  -5   28.17   20.09
   4 -17   5    0.11   20.15
 -17   4   5   45.18   28.33
   4  17   5    0.62   12.78
  -4 -17   5   -2.47   17.11
   4 -17  -5  -17.54   20.87
  -4  17  -5   -5.66   13.10
   5  17  -5   33.30   14.39
 -17  -5   5   83.64   32.29
 -17  -5   5   56.97   27.27
  -5 -17  -5   10.14   18.46
  -5 -17   5   52.67   21.88
   5  17   5   39.58   13.54
  -5 -17   5   13.23   25.33
 -17   5   5   45.53   29.14
  -5 -17   5   12.31   17.02
   5 -17  -5   35.30   24.50
  -5  17  -5   51.18   16.63
   6  17  -5    3.57   13.00
 -17  -6   5   56.80   27.93
  -6  17   5   28.48   19.80
  -6 -17  -5   18.03   17.84
  -6 -17   5    1.56   21.43
   6  17   5    8.09   14.11
  -6 -17   5    0.89   18.42
 -17   6   5   60.96   31.12
  -6  17  -5   -3.00   13.41
   6 -17  -5    3.17   23.48
  -6 -17   5   41.50    9.86
  -7  17   5   42.50   21.30
   7  17  -5   13.21   13.35
  -7 -17  -5   13.29   12.02
 -17  -7   5   70.99   30.71
   7  17   5   26.51   12.46
 -17   7   5   54.93   29.06
  -7 -17   5   24.64   21.48
  -7 -17   5   29.07   26.08
  -7  17  -5   20.69   14.03
   7 -17  -5   25.41   24.92
 -17  -8   5   44.48   30.46
  -8 -17  -5   42.12   30.23
  -8  17   5    9.71   19.47
   8  17  -5    1.24   13.69
   8 -17  -5    6.34   24.59
  -8 -17   5   10.71   23.11
   8  17   5    7.82   16.22
  -8  17  -5    7.97   12.40
 -17   8   5   35.51   28.45
  -8 -17   5   11.91   20.83
 -17  -9   5   65.39   37.75
  -9  17   5    8.72    9.82
 -17  -9   5   22.88   29.14
  -9 -17  -5  -19.61   29.72
   9  17  -5   -2.59    9.92
   9  17   5    3.09    9.90
  -9 -17   5   -5.02   22.22
  -9 -17   5  -13.59   22.85
 -17   9   5    6.30   27.80
  -9  17  -5   11.52    6.19
   9 -17  -5    5.73   23.71
 -17 -10   5   35.04   28.80
 -17 -10   5   46.96   51.02
 -10  17   5   -4.28   12.44
 -10 -17  -5  -49.57   44.18
  10  17  -5    0.10    8.44
 -10 -17   5    2.38   21.76
 -17  10   5   -4.67   26.09
  10 -17  -5    7.45   29.34
  10  17   5   -1.55   11.07
 -10 -17   5  -12.86   22.11
 -11 -17  -5  -29.28   29.10
 -11  17   5   30.16   16.62
  11  17  -5    5.91   14.83
  17 -11  -5    3.05   10.60
 -17  11   5    9.55   27.25
  11 -17  -5    6.23   23.79
 -11 -17   5    5.59   21.91
 -11 -17   5    0.79   23.90
  17 -12  -5   55.19   14.66
 -17 -12   5   49.72   28.54
 -12  17   5   14.06   12.06
  12  17  -5   -4.89    9.91
  12 -17  -5    4.00   21.53
 -17  12   5   42.41   23.58
 -17 -13   5  119.45   32.40
 -13 -17  -5  -23.37   27.60
  13  17  -5   35.96   11.35
  14  17  -5    1.42    7.69
  14 -17   5   22.37   20.61
  14 -17  -5   30.48   22.33
  17  14  -5   22.35    7.67
  15 -17   5   58.11   22.74
  17 -15  -5   95.26   18.89
  15 -17  -5   44.17   19.95
  16  17  -5    2.47    5.65
  16 -17   5    2.48   17.11
  17 -16  -5   49.20   16.79
  17 -16   5   69.48   19.51
  17  16  -5    0.13    3.92
  16 -17  -5   14.09   14.96
  17 -17  -5   67.58   16.69
  17 -17   5   66.24   19.25
   0  18  -5    5.17   13.38
   0 -18   5    1.31   21.72
   0 -18  -5   -4.95   21.37
   0  18   5   -0.32   12.38
 -18   0   5    1.79   20.11
 -18   0  -5   14.70   25.41
 -18  -1   5   91.66   32.59
  -1 -18  -5   59.00   24.04
 -18   1  -5   21.63   25.36
 -18  -1   5   54.71   23.54
 -18   1   5   73.24   30.39
 -18   1   5   46.97   20.43
   1 -18  -5   75.86   24.14
  -1 -18   5  124.10   27.90
 -18  -1  -5   41.12   29.80
  -2  18   5    7.74   13.53
   2  18  -5    1.04   12.87
 -18  -2   5   22.70   23.09
   2 -18   5  -15.87   20.76
 -18   2  -5  -12.93   23.76
  -2 -18  -5   -1.20   20.43
 -18   2   5   32.03   28.74
   2 -18  -5    1.93   19.43
   2  18   5    3.56   14.29
  -2  18  -5    3.76   13.82
  -2 -18   5   -6.07   20.71
 -18   2   5  -10.02   18.40
   3 -18   5   51.96   24.94
  -3 -18  -5   17.20   20.65
 -18  -3   5   48.67   25.25
 -18   3  -5   11.99   23.76
   3  18  -5   58.70   16.32
 -18   3   5   46.92   28.87
  -3  18  -5   87.14   18.17
  -3 -18   5   11.52   21.12
   3 -18  -5   36.69   21.36
   3  18   5   62.38   14.62
 -18  -4   5   76.83   32.95
   4 -18   5   -2.34   20.83
   4  18  -5   -7.18   12.27
 -18   4  -5   -7.51   21.02
  -4 -18  -5    3.15   19.96
 -18  -4   5   34.68   27.34
 -18   4   5   33.30   31.56
   4  18   5    1.47   11.20
  -4  18  -5   -0.66   14.23
  -4 -18   5   11.48   20.18
   4 -18  -5   20.11   21.58
  -4 -18   5   15.75   18.86
 -18  -5   5   18.61   27.20
   5  18  -5   -7.77   11.70
  -5 -18  -5    5.26   18.58
   5 -18   5    6.87   22.01
  -5  18   5   12.09   20.34
 -18   5   5   11.74   27.69
  -5 -18   5   -5.62   19.46
   5 -18  -5    8.10   21.13
  -5  18  -5    0.25   14.14
   5  18   5   14.57   13.06
  -5 -18   5   -0.39   16.04
   6  18  -5    4.02   11.67
   6 -18   5   11.88   24.60
  -6  18   5   -1.10   18.56
 -18  -6   5   51.91   32.01
  -6 -18  -5   -0.45   17.04
   6  18   5    0.03   12.26
 -18   6   5    2.09   29.68
  -6 -18   5  -15.70   18.79
   6 -18  -5  -10.66   22.53
  -6  18  -5    0.64   13.42
   7  18  -5    3.15   12.64
 -18  -7   5   52.15   30.47
  -7  18   5   -0.33    8.64
   7 -18   5   10.72   23.83
 -18   7   5    9.50   27.87
   7 -18  -5   -7.96   22.44
  -7 -18   5    1.44   20.74
  -7  18  -5   -0.47   13.32
   7  18   5    7.61   12.58
 -18  -8   5   22.00   29.46
  -8  18   5   -1.96    8.89
   8  18  -5   -2.27    9.24
 -18  -8   5   84.56   47.28
   8 -18   5    4.24   28.36
  -8  18  -5    1.48   10.86
  -8 -18   5   -7.31   19.36
   8  18   5   -8.74   11.74
 -18   8   5   16.14   27.69
   8 -18  -5   -5.26   32.09
  -9  18   5   24.79   13.02
  -9 -18  -5    5.23   29.28
   9 -18   5   -3.77   20.99
 -18  -9   5   25.57   29.81
   9  18  -5    1.32    8.53
   9  18   5    2.62   11.42
  -9 -18   5   -8.62   22.07
 -18   9   5  -15.27   34.07
   9 -18  -5    2.49   22.35
  10 -18   5   -2.23   21.02
 -10 -18  -5  -24.49   27.78
 -18 -10   5   17.62   26.13
  10  18  -5    2.84   13.40
 -10 -18   5   -9.88   18.64
 -18  10   5  -17.28   24.76
  10 -18  -5  -12.11   22.02
  11 -18   5    1.69   20.61
  11  18  -5    0.02   10.13
 -11 -18  -5  -21.67   28.28
 -18 -11   5   24.89   26.40
 -18  11   5   -4.58   23.44
 -11 -18   5  -10.69   18.57
  11 -18  -5  -12.01   21.50
 -18 -12   5   -2.95   23.83
  12  18  -5   -1.03    9.11
  18 -12  -5    3.91   10.21
  12 -18   5   -5.22   20.48
 -12 -18  -5  -36.06   26.64
  12 -18  -5    2.64   21.66
  13  18  -5   33.07   13.43
  18 -13  -5   11.18   11.25
 -13 -18  -5   60.45   35.05
  13 -18  -5   75.52   32.19
  14 -18   5   -3.85   21.56
  14  18  -5    5.65    8.26
  18 -14  -5  -16.74   10.06
 -14 -18  -5  -41.90   27.53
  14 -18  -5  -14.52   17.29
  15 -18   5   97.31   26.74
  15 -18  -5   68.20   21.32
  16  18  -5   -1.76    2.85
  16 -18   5    2.37   20.62
  18 -16  -5    7.59   11.12
  18 -16   5   -0.29   12.57
  16 -18  -5   -1.22   14.67
   0 -19  -5  132.38   28.14
   0 -19   5   82.94   26.89
  -1  19   5  343.57   34.06
   1 -19   5  321.67   41.73
  -1 -19  -5  234.47   39.03
   1  19  -5  358.72   34.68
  -1 -19   5  279.49   40.13
  -1  19  -5  391.70   35.31
   1 -19  -5  277.33   40.20
   1  19   5  337.15   34.41
  -2 -19  -5   69.62   24.52
   2 -19   5   28.39   22.22
  -2 -19   5   32.10   21.56
   2 -19  -5   20.98   20.60
  -3 -19  -5   19.77   20.88
   3 -19   5   63.16   25.51
 -19   3  -5   73.88   26.64
   3  19  -5   73.15   21.54
 -19  -3   5  105.70   30.15
   3  19   5   45.12   15.62
   3 -19  -5   38.76   22.86
  -3  19  -5   54.14   17.04
  -3 -19   5   36.37   21.42
 -19   4  -5   -5.13   14.07
   4 -19   5   -4.82   22.98
 -19  -4   5   46.33   27.85
  -4 -19  -5  -23.41   18.40
   4  19  -5   -0.86   14.69
  -4 -19   5   -4.76   17.48
 -19   4   5   19.41   29.27
   4 -19  -5  -14.88   19.42
   4  19   5    0.83   12.35
  -4  19  -5    8.98   14.54
  -4 -19   5    1.57   19.53
  -5  19   5   18.56   15.82
   5  19  -5   12.17   14.20
  -5 -19  -5   18.49   18.48
 -19  -5   5   50.27   29.25
  -5 -19   5   20.28   19.13
   5 -19  -5   11.12   38.01
  -5  19  -5   40.27   15.50
 -19   5   5   59.84   32.41
   5  19   5   16.93   14.16
  -6 -19  -5   19.11   16.83
   6  19  -5   -3.63    9.56
   6 -19   5   11.08   22.17
  -6  19   5   -0.84    7.66
   6 -19  -5    6.80   22.22
  -6  19  -5   -2.14   12.87
   6  19   5    3.29    9.46
  -6 -19   5    1.73   18.98
 -19  -7   5  186.00   48.35
   7 -19   5   30.90   23.18
  -7 -19  -5   82.29   30.80
  -7 -19   5   39.57   21.27
   7  19   5   31.90   17.59
   7 -19  -5   40.42   23.86
  -8  19   5   71.15   13.55
   8 -19   5   10.17   24.05
   8 -19  -5   16.65   22.75
   9  19  -5   24.18   11.67
 -19  -9   5   51.11   25.89
   9 -19   5   55.53   26.86
  -9 -19  -5   39.37   27.82
  -9 -19   5   34.64   20.22
   9 -19  -5   40.58   24.59
 -19   9   5   37.61   26.22
 -10 -19  -5  -17.45   26.80
  10  19  -5   -1.57   11.97
 -19 -10   5   14.25   23.68
  10 -19   5    6.31   22.87
 -19  10   5   11.01   23.09
 -10 -19   5  -22.84   17.74
  10 -19  -5  -15.93   20.36
 -11 -19  -5   63.89   31.41
  11 -19   5  103.69   30.20
 -19  11   5   81.12   32.64
  11 -19  -5   89.27   26.24
 -12 -19  -5  -19.00   26.57
  12 -19   5   26.48   23.16
  12  19  -5    5.41    7.27
 -19  12   5  -11.46    9.81
  12 -19  -5   41.91   22.50
 -13 -19  -5  108.40   35.68
  13 -19   5  195.69   33.33
  19 -13  -5  200.71   22.15
  13 -19  -5  171.52   31.61
  14 -19   5    6.53   23.28
  14 -19  -5   50.39   20.38
  15 -19   5  116.88   31.11
  19 -15  -5  113.34   15.80
  19 -15   5   95.66   19.10
  15 -19  -5  103.76   23.35
   0  20  -5    5.82   13.55
   0 -20   5   -9.27   22.48
   0 -20  -5    5.39   22.62
   1 -20   5  203.48   38.63
   1  20  -5  328.32   32.71
 -20  -1   5  310.12   47.49
   1  20   5  307.05   32.34
 -20   1   5  257.69   46.92
  -1  20  -5  319.34   32.76
   2 -20   5   10.13   24.79
  -2 -20  -5   -9.16   19.98
   2  20  -5   -0.03   13.15
   2 -20  -5    1.81   23.59
  -2  20  -5   -2.75   14.37
 -20   2   5   45.16   29.89
  -2 -20   5   25.06   21.29
   2  20   5    6.73   13.12
  -3 -20  -5    0.14   19.99
 -20  -3   5   27.35   29.24
   3  20  -5   22.50   14.82
   3 -20   5   27.20   24.30
   3  20   5   31.64   14.21
 -20   3   5   36.92   29.99
  -3  20  -5   38.52   15.84
  -3 -20   5   24.10   27.75
   3 -20  -5   -2.84   19.96
  -3 -20   5   -3.67   19.17
 -20  -4   5   55.77   34.33
   4 -20   5   -8.49   20.64
  -4 -20  -5   -0.15   18.24
  -4  20  -5   -3.11   12.90
  -4 -20   5   -5.10   16.57
   4 -20  -5  -13.23   19.34
 -20   4   5   21.00   29.53
   4  20   5    6.71   12.75
  -4 -20   5   31.59   17.40
 -20  -5   5   18.49   25.13
  -5 -20  -5   13.54   16.50
   5 -20   5   -0.79   22.54
   5  20  -5    6.32   10.09
  -5  20   5    8.71    8.20
  -5  20  -5   20.09   13.07
  -5 -20   5   12.13    8.74
   5 -20  -5    8.85   21.88
  -5 -20   5   18.39   17.58
 -20   5   5   38.56   27.57
   5  20   5   11.95   13.20
  -6 -20  -5    7.72    6.39
   6  20  -5    0.76   11.46
  -6  20   5   11.13    7.76
   6 -20   5   -6.36   24.49
  -6 -20  -5   50.02   25.74
 -20  -6   5   10.47   24.53
  -6 -20   5   -1.96   17.07
  -6  20  -5   -7.25   11.45
   6 -20  -5    5.50   19.57
   6  20   5   -7.85   13.53
 -20   6   5    3.69   25.76
   7 -20   5   74.27   30.42
  -7 -20  -5  101.81   29.86
 -20  -7   5   38.25   28.57
   7 -20  -5   28.92   22.58
  -7 -20   5   88.12   21.31
  -7  20  -5   61.19   15.31
   8 -20   5  -11.67   26.23
   8  20  -5   -0.76    6.07
  -8 -20  -5   -4.58   23.94
   8 -20  -5    2.08   20.25
  -8 -20   5   -3.28   17.59
 -20   8   5    0.14   24.07
  -9 -20  -5   26.08   25.20
   9 -20   5    9.25   25.18
   9  20  -5    7.24    8.23
   9 -20  -5    2.39   19.81
  -9 -20   5   12.58   18.21
 -20   9   5  -10.37   47.78
 -10 -20  -5  -23.94   33.94
  10  20  -5    1.96   10.98
  10 -20   5   -6.49   26.99
  10 -20  -5  -13.53   21.14
 -10 -20   5   -4.03   16.40
 -20  10   5  -22.33   19.69
  11 -20   5  130.81   29.74
  11  20  -5   47.65   11.12
  11 -20  -5   51.21   23.89
  12 -20   5    2.13   23.91
  12  20  -5   -2.90    6.89
 -12 -20  -5  -37.24   23.81
  12 -20  -5   10.25   19.97
  13 -20   5  134.76   30.07
 -13 -20  -5  106.86   32.17
  13 -20  -5   84.93   25.12
  14 -20   5   -6.58   21.72
  20 -14   5   11.28   10.15
  14 -20  -5   -9.88   18.28
   1 -21   5  205.47   34.28
   1  21  -5  271.02   28.39
  -1  21  -5  275.66   28.35
  -1 -21   5  173.28   31.34
   2  21  -5   19.35   15.49
   2 -21   5   26.57   23.38
  -2 -21  -5   46.76   21.70
  -2 -21   5   17.14   16.67
   2 -21  -5   35.73   22.15
  -2  21  -5    8.95   12.96
  -2 -21   5   30.86   18.75
   3  21  -5   27.10   13.67
   3 -21   5   21.32   22.27
  -3 -21  -5   12.70   18.94
  -3 -21   5   18.82   17.43
  -3 -21   5   23.16   16.99
  -3  21  -5   33.94   14.08
   3 -21  -5   22.66   22.92
   4  21  -5    1.92    9.61
  -4 -21  -5    8.35   15.51
   4 -21   5    9.74   23.14
   4 -21  -5   -3.83   20.27
  -4 -21   5   25.71    7.27
 -21   4   5   20.66   29.23
  -4  21  -5   -0.32   11.56
  -5 -21  -5   -5.19   14.04
  -5  21   5   13.97    9.98
   5 -21   5   -1.56   23.72
  -5  21  -5   10.58   12.56
 -21   5   5   62.30   28.24
  -5 -21   5    5.25   15.27
   5 -21  -5    4.45   18.44
  -6 -21  -5   25.89    9.93
   6 -21   5    7.44   22.52
  -6 -21  -5   19.08   23.87
   6  21  -5    0.19    7.78
   6 -21  -5   13.30   18.07
  -6 -21   5   14.84   16.40
  -6  21  -5    1.54   10.57
   7  21  -5  101.48   17.78
  -7 -21  -5  164.18   31.42
   7 -21   5  111.19   29.13
 -21   7   5   89.74   31.65
  -7 -21   5  153.69   30.30
   7 -21  -5   73.72   26.74
   8 -21   5   -0.81   22.32
   8  21  -5   -7.59    7.52
  -8 -21  -5    0.17   24.16
   8 -21  -5   -6.98   17.52
 -21   8   5    5.50   23.45
  -8 -21   5   -5.63   15.06
   9  21  -5    5.63    9.18
   9 -21   5   -5.29   20.34
  -9 -21  -5    8.90   22.78
   9 -21  -5   -7.21   17.35
 -21   9   5  -29.95   20.96
  -9 -21   5    5.12   15.82
 -10 -21  -5  -33.28   22.67
  10 -21   5    2.47   22.01
  10  21  -5   -0.27    6.18
  10 -21  -5   13.33   20.62
  11 -21   5   90.12   26.75
 -11 -21  -5   75.53   27.77
  11 -21  -5   52.86   22.73
 -12 -21  -5   -6.42   23.75
  12  21  -5    4.56    7.86
  12 -21   5   14.41   23.81
  12 -21  -5   32.53   23.65
   0 -22  -5   -5.75   19.15
   0 -22   5   23.92   18.83
   0  22  -5    0.96   11.87
 -22   0   5   66.23   31.72
   1  22  -5   83.62   17.07
 -22  -1   5   78.89   32.72
   1 -22   5   40.92   22.29
 -22   1   5   80.54   33.97
  -1  22  -5   83.35   16.87
  -2 -22  -5    4.03   22.30
   2  22  -5    4.80   10.27
  -2  22   5  -10.97    7.65
 -22  -2   5   79.96   36.23
   2 -22   5   22.95   23.17
 -22   2   5   36.43   50.90
  -2 -22   5    3.04   21.63
  -2 -22   5   -1.84   17.19
  -2  22  -5   13.66   12.83
   2 -22  -5    5.20   20.55
   3  22  -5   45.86   16.08
 -22   3   5    4.79   29.66
  -3 -22   5   29.04   15.47
  -3  22  -5   52.92   19.56
  -3 -22   5   61.78   18.14
   4  22  -5    2.88   12.74
  -4 -22  -5  -14.70   13.97
   4 -22   5   -9.08   21.94
  -4 -22   5   -4.09   14.47
 -22   4   5   30.06   27.55
  -4 -22   5   18.75    8.21
  -4  22  -5    6.06   11.19
   4 -22  -5    6.34   20.09
   5  22  -5    2.79    9.48
   5 -22   5    6.89   22.99
  -5 -22  -5   26.45   22.71
  -5  22  -5    9.30   11.39
 -22   5   5    3.31   26.30
  -5 -22   5   -1.87   14.69
   5 -22  -5   -4.60   21.09
  -6 -22  -5   12.11   21.56
   6 -22   5   14.12   22.44
   6  22  -5   -2.36    5.41
 -22   6   5   -9.96   23.99
   6 -22  -5    2.14   20.84
  -6 -22   5   -9.10   14.49
  -6  22  -5   -5.27    9.81
   7 -22   5   19.72   24.97
   7  22  -5   11.57   10.96
  -7 -22  -5   27.56   22.16
  -7 -22   5   21.35   15.53
   7 -22  -5    2.49   22.73
 -22   7   5   -3.77   23.28
   8 -22   5   -7.82   24.43
   8  22  -5   -1.29    7.03
  -8 -22  -5   -9.03   20.26
 -22   8   5  -48.00   45.21
  -8 -22   5   -2.15   14.57
   8 -22  -5  -14.94   21.79
   9  22  -5    1.89    6.57
   9 -22   5   -0.84   23.70
  -9 -22  -5   12.22   22.67
  -9 -22   5   15.74   15.66
   9 -22  -5    9.68   21.17
 -22   9   5  -30.18   19.24
 -10 -22  -5  -18.53   21.08
  10 -22   5    2.50   22.99
  10  22  -5    0.99    6.96
  10 -22  -5   -8.99   20.24
 -11 -22  -5   30.39   22.30
   0 -23  -5  -11.87   18.58
   0 -23   5   -3.95   13.69
 -23   0   5   38.99   27.48
   0  23  -5   -0.48   10.36
   0 -23   5   -4.60   17.71
  -1 -23  -5   12.28   17.26
 -23  -1   5   59.71   29.65
   1  23  -5   19.44   12.33
   1 -23   5    5.65   18.06
  -1  23  -5   19.62   12.35
  -1 -23   5   10.40   15.82
 -23   1   5   56.41   28.72
  -1 -23   5   31.83   14.22
   1 -23  -5   -1.41   17.95
   2  23  -5    5.59   10.11
   2 -23   5   -6.66   17.98
  -2 -23  -5    1.03   16.03
 -23   2   5   18.94   26.87
  -2 -23   5   -5.84   14.54
  -2  23  -5    5.82   11.71
   2 -23  -5   -5.43   18.21
  -2 -23   5    5.64   14.09
  -3 -23  -5   -9.40   13.79
   3  23  -5    1.92    7.89
   3 -23   5   -3.41   19.33
   3 -23  -5  -10.31   18.67
 -23   3   5    5.29   25.74
  -3 -23   5   14.01   14.10
  -3  23  -5    2.62   11.36
  -3 -23   5    6.79    7.65
  -4 -23  -5   -2.63   13.14
   4 -23   5   -3.58   18.37
   4  23  -5    1.00    9.55
  -4 -23  -5   22.46   20.62
 -23   4   5    3.49   25.14
  -4 -23   5   -0.65   15.22
   4 -23  -5  -15.20   18.33
  -5 -23  -5   19.85   20.93
   5  23  -5   -0.79   10.03
   5 -23   5   -1.88   20.14
 -23   5   5    3.31   26.32
   5 -23  -5   -3.50   18.69
  -5  23  -5  -13.65   10.78
  -5 -23   5    8.02   16.68
  -6 -23  -5    2.24   20.09
   6  23  -5   -3.17    6.73
   6 -23   5   -0.43   19.88
 -23   6   5   -2.74   23.53
   6 -23  -5    6.44   18.76
  -6 -23   5    1.89   13.11
   7  23  -5    2.07   10.47
  -7 -23  -5  -13.96   18.45
   7 -23   5   -4.05   22.49
 -23   7   5   13.24   22.89
  -7 -23   5    4.66   13.44
   7 -23  -5   -3.93   18.24
   8  23  -5    1.74    6.33
 -23   8   5   -0.21   20.73
  -8 -23   5   -9.22   12.50
 -24   0   5  101.94   50.78
   0 -24   5    4.09   14.41
   0 -24   5   -1.75    5.87
   0  24  -5   -1.42   10.39
   0 -24  -5  -20.53   18.46
 -24  -1   5   84.28   35.78
  -1 -24  -5  -10.61   15.43
   1 -24   5    7.83   16.96
   1  24  -5   -0.15    9.87
   1 -24   5    1.27    6.39
  -1 -24   5    0.57   14.58
  -1 -24   5   11.64    5.98
  -1  24  -5   -2.92   10.28
   1 -24  -5    8.50   22.69
   2  24  -5    0.62    9.44
   2 -24   5   -1.78   18.00
 -24  -2   5   52.76   36.73
  -2 -24  -5    1.29   13.74
  -2 -24   5   15.92    7.57
   2 -24  -5   -4.82   21.86
 -24   2   5   13.87   27.42
  -2 -24   5   19.81    6.49
  -2  24  -5    1.70   13.19
  -3 -24  -5   18.69   20.30
   3 -24   5   12.14   18.73
  -3 -24  -5   -0.80   12.29
 -24  -3   5  124.85   54.03
   3  24  -5    2.10    7.80
 -24   3   5    0.56   25.66
  -3 -24   5   14.82    8.67
  -3  24  -5   -1.92    9.83
  -4 -24  -5   12.39   26.43
   4 -24   5   -6.80   17.94
   4  24  -5   -2.52    5.34
 -24   4   5   -1.39   23.27
  -4 -24   5    4.46    9.70
   4 -24  -5   -2.47   22.45
  -5 -24  -5   -2.47   18.18
  -5 -24   5    2.10   11.28
  -1  -1   6   -0.55    5.03
  -2   0   6 1205.24   86.11
   0  -2   6  990.63   85.65
  -2  -1   6 1138.78   87.55
  -2   1   6 1099.18   87.68
  -2  -2   6  964.75   76.22
  -3   0   6  683.62   55.06
  -3  -1   6    0.35    7.85
  -3   1   6   -1.61    6.24
  -1  -3   6   -2.82    7.08
  -3  -2   6   57.41   11.67
  -2  -3   6   86.70   14.63
  -3   2   6   63.65   10.94
  -3   3   6    3.25    8.19
  -3  -3   6   -2.98    9.39
  -4   0   6 5114.99  391.67
   1  -4   6  208.18   21.28
  -1  -4   6  199.01   21.68
  -4  -2   6  693.93   56.65
  -4   2   6  680.88   55.76
  -3   4   6   70.70   11.16
  -3  -4   6   65.69   11.93
  -4   4   6   36.66    7.98
  -4  -4   6   24.49    8.90
   0  -5   6   15.13    8.54
  -5   0   6   11.48    9.16
  -5  -1   6   -4.14    9.26
   1  -5   6   -3.32    7.33
  -5   1   6   -1.28    7.95
  -1  -5   6   -5.46    9.08
  -5  -2   6  734.06   60.76
  -5   2   6  727.95   59.25
  -5  -3   6    2.47    8.35
   3  -5   6    4.41    6.84
  -3  -5   6    0.08    8.94
  -5   3   6    1.78    7.56
  -5  -4   6    0.24    9.36
  -4   5   6    9.29    6.12
  -5   4   6    5.41    7.33
  -4  -5   6    2.96    9.42
  -5  -5   6   -0.22    9.63
  -5   5   6    2.11    6.44
   0  -6   6 1068.76   73.05
  -6   0   6  759.91   73.42
   1  -6   6  410.65   34.64
  -1  -6   6  396.37   35.54
  -6  -2   6  757.62   65.15
   2  -6   6  791.26   62.72
  -6   2   6  744.92   63.78
  -2  -6   6  861.92   64.39
  -6  -3   6  504.69   43.39
  -6   3   6  465.60   40.91
  -4   6   6  173.53   21.78
   4  -6   6  179.98   18.92
  -4  -6   6  179.13   22.56
  -5   6   6   49.86    9.58
  -5  -6   6   52.45   11.83
  -6   6   6   13.04    5.87
  -6  -6   6   19.61   10.94
  -7   0   6  679.97   57.17
  -7  -1   6   -4.75    9.36
   1  -7   6    1.42    6.83
  -1  -7   6   -8.18    7.24
  -7   1   6   -3.98    9.12
   2  -7   6  321.89   28.99
  -2  -7   6  349.12   31.63
  -7  -3   6   -3.98    8.87
   3  -7   6   -5.55    6.12
  -7   3   6    1.78    7.82
  -3  -7   6   -2.77    8.56
  -7  -4   6   38.51   12.70
   4  -7   6   61.06   10.76
  -7   4   6   33.34    9.05
  -7  -5   6    6.86   14.00
  -7   5   6   -0.20    5.90
  -5  -7   6    4.68    9.72
  -7  -6   6   -1.45   10.45
  -6  -7   6   -0.51   10.83
  -7  -7   6    5.93   10.76
  -8   0   6 3253.38  238.55
   0  -8   6 2906.08  237.01
   1  -8   6  421.89   36.78
  -1  -8   6  446.78   38.22
   2  -8   6  253.55   24.38
  -8  -2   6  290.54   28.82
  -2  -8   6  248.48   26.52
  -8   2   6  282.65   26.69
   3  -8   6    8.06    5.96
  -3  -8   6   14.26    9.87
  -8  -4   6   16.56   11.75
  -4  -8   6   40.20   11.30
  -8   4   6   17.36    7.77
  -8  -5   6   11.78   12.11
  -8   5   6   15.20    6.46
  -8  -6   6   58.13   14.32
  -8  -6  -6   81.91   14.82
  -8  -7   6    8.88   11.36
  -8  -7   6   16.36   16.16
  -7  -8   6    4.19   11.09
  -8  -7  -6   24.79   12.26
  -8   8   6   85.18   18.82
  -8  -8   6   67.39   21.02
  -8  -8  -6   53.94   18.09
  -8  -8   6   67.41   13.35
  -8  -8   6   54.98   15.88
  -9   0   6  634.59   54.53
  -9  -1   6   -0.26   10.35
   1  -9   6    0.53    7.45
  -9   1   6    2.51    9.20
  -1  -9   6   -7.07    8.41
   2  -9   6  145.71   16.90
  -2  -9   6  169.38   20.53
  -9  -3   6   -1.69   10.42
  -3  -9   6   -5.65    9.67
  -9   3   6   -3.67    7.88
  -9  -4   6   17.63   11.70
  -9   4   6   17.32    8.15
  -4  -9   6   48.10   12.98
  -9  -5   6    0.82   15.07
  -9  -5   6    2.65   10.03
  -9  -5  -6    5.73    8.05
  -9   5   6    2.33    6.45
   5   9   6   -1.44   10.09
  -5  -9   6    2.53   10.01
  -9  -6   6   -5.89   15.53
  -9  -6   6   10.24   12.14
  -9   6   6   16.79   14.00
  -6  -9   6   17.60   13.04
   6   9   6   18.63    8.69
  -9  -6  -6   15.23    9.87
  -9   6   6    4.11    5.84
  -9  -7   6    9.53   34.85
  -9  -7   6   -3.02   11.64
  -7   9   6    9.25   13.75
   7   9   6    4.41    7.93
  -7  -9   6  -13.78   14.70
   7  -9  -6   -2.10   12.12
  -9   7   6   14.82   13.53
  -7  -9   6    3.82   11.95
  -9  -7  -6    8.09   10.80
   9   8   6    3.05    7.96
  -8   9   6   21.09   19.89
  -9  -8   6    0.46   12.77
  -9  -8   6    1.96    8.61
  -8  -9  -6  -25.30   14.96
  -9  -8   6    4.44   17.11
  -8  -9   6    2.57   11.48
  -8  -9   6   13.67    9.54
  -8  -9   6   10.24   23.61
   8   9   6    8.37    9.59
  -9  -8  -6   15.19   12.76
   8  -9  -6    8.85    9.66
  -9  -9   6   -0.41   17.90
  -9  -9   6   -1.33   13.64
  -9   9   6   26.86   15.73
  -9  -9  -6   -1.36   13.30
  -9  -9   6    4.82    8.55
   9  -9  -6   -3.42    9.82
   9   9   6   -8.98    8.84
   0  10  -6  234.25   22.73
   0  10   6  278.86   24.33
   0 -10   6  231.19   25.16
   0 -10  -6  282.22   27.54
   1 -10   6  114.41   15.56
   1  10  -6  107.41   12.71
   1 -10  -6  137.24   18.51
  -1  10  -6   98.60   12.48
  -1 -10   6  110.69   17.62
   1  10   6   76.53   13.05
 -10  -2   6  544.64   48.09
 -10  -2   6  508.94   48.09
   2  10  -6  509.85   43.42
  -2 -10  -6  613.12   46.97
  -2  10  -6  490.66   43.27
 -10   2   6  509.12   47.50
   2  10   6  498.76   43.95
  -2 -10   6  494.36   46.08
   2 -10  -6  599.25   47.36
 -10   2   6  553.32   46.12
  -3 -10  -6  135.03   17.18
   3  10  -6  104.15   12.62
   3 -10  -6  101.54   17.62
  -3  10  -6   77.35   12.06
  -3 -10   6   97.98   18.51
   3  10   6   83.40   13.43
   4  10  -6   78.88   11.76
  -4 -10  -6   97.07   16.40
  -4  10  -6   72.89   11.30
   4 -10  -6  100.17   17.01
   4  10   6   82.16   12.40
  -4 -10   6   66.76   14.55
 -10  -5   6  120.19   23.34
  -5 -10  -6   88.08   18.25
 -10  -5  -6  142.06   29.80
 -10   5   6   86.73   14.84
   6  10  -6   93.83   13.28
   6 -10  -6  100.47   17.31
  -6 -10   6   87.33   16.85
  -6  10  -6  112.03   13.47
   6  10   6  111.82   17.36
   7  10  -6   91.16   12.84
  -7 -10   6   86.81   17.79
  -7 -10   6   87.10   23.45
   7 -10  -6   71.95   19.08
   7  10   6  109.53   15.24
  -7 -10   6  114.49   17.86
   8  10  -6  359.35   33.15
  -8  10   6  388.12   39.30
 -10  -8   6  463.67   42.35
  -8 -10   6  370.57   42.50
  -8 -10   6  372.75   51.12
   8 -10  -6  389.06   36.00
  -8  10  -6  307.64   34.31
  -8 -10   6  329.52   35.83
   8  10   6  417.89   35.11
  10  -9  -6  427.84   36.06
 -10  -9   6  331.87   41.42
 -10  -9   6  356.27   35.91
 -10  -9   6  416.69   42.61
 -10   9   6  400.99   40.04
  10   9  -6  309.56   33.53
 -10  -9  -6  412.49   41.08
 -10 -10   6  377.15   39.58
 -10  10   6  425.62   44.46
 -10 -10  -6  400.49   44.05
 -10 -10   6  404.75   45.20
  10 -10  -6  426.61   38.87
 -10 -10   6  387.21   47.09
  10  10   6  484.91   39.06
  10  10  -6  352.87   36.67
   0 -11   6  141.20   19.37
   0 -11  -6  113.97   24.73
   0  11  -6  136.18   18.55
   0  11   6  173.85   17.69
  -1 -11  -6   -2.97   16.66
   1  11  -6    2.42    8.46
 -11  -1   6    8.58   16.52
 -11  -1   6    5.12   11.78
  -1  11   6   -2.46    7.80
   1 -11   6   -4.68    8.25
   1 -11  -6   -3.60   13.92
  -1 -11   6   -5.64    9.39
 -11   1   6   19.77   10.65
  -2 -11  -6  140.86   23.85
   2  11  -6   77.74   14.03
  -2  11   6   76.55   13.24
  -2 -11   6   80.27   15.54
 -11   2   6  103.04   19.36
  -2  11  -6   87.46   14.29
   2 -11  -6  118.15   20.43
   2  11   6   81.35   13.35
 -11  -3   6   10.44   12.97
  -3 -11  -6   -1.90   14.19
  -3  11   6    1.74    7.82
 -11  -3   6    4.31   15.20
 -11   3   6   12.16   14.79
 -11   3   6    8.04    9.18
   3  11   6    3.38    7.67
  -3 -11   6   -8.55    8.02
 -11  -3  -6   -3.70   14.92
   3 -11  -6   -2.67   13.83
  -3  11  -6   -7.41    6.56
  -3 -11   6   -1.88   11.51
  -4 -11  -6  205.46   24.63
   4  11  -6  171.28   21.33
   4 -11  -6  214.58   25.02
   4  11   6  233.84   21.59
  -4 -11   6  179.46   26.24
  -4  11  -6  217.00   20.70
 -11  -5   6   -2.72   17.14
  -5 -11  -6   -7.98   11.29
   5  11  -6   -2.76    6.68
 -11  -5   6    4.56   12.95
   5 -11  -6  -12.07   11.66
  -5 -11   6    0.47   11.51
  -5  11  -6   -1.32    7.00
   5  11   6    2.85    7.95
 -11   5   6   -1.16    6.49
  -5 -11   6   -1.56   11.86
 -11  -5  -6    5.70    9.92
 -11   5   6    6.75   15.17
   6  11  -6  431.29   37.25
  -6 -11   6  368.41   39.61
   6 -11  -6  430.91   40.61
  -6 -11   6  391.91   42.88
  -6  11  -6  463.97   37.58
   6  11   6  498.41   38.77
   7  11  -6    0.50    8.59
  -7  11   6  -13.50   14.04
 -11  -7   6   -0.50   21.14
 -11  -7   6   11.14   13.84
  -7 -11  -6    1.91    9.92
  -7 -11   6    3.57   11.34
  -7  11  -6   -7.02    7.43
 -11  -7  -6   15.25   11.51
 -11   7   6   30.88   17.64
   7 -11  -6   -8.68   12.27
  -7 -11   6    2.35   14.88
   7  11   6   -2.62    8.68
  -8  11   6  702.59   70.30
   8  11  -6  801.61   65.70
  -8 -11   6  796.50   71.70
  -8 -11   6  751.07   68.13
  -8  11  -6  942.57   66.35
   8 -11  -6  818.92   68.37
 -11  -9   6    5.59   16.84
  11  -9  -6   -0.95   10.17
   9  11  -6   -5.04    9.43
 -11  -9   6    3.74   21.42
  -9  11   6    1.89   17.10
  -9 -11  -6  -12.97   16.04
  -9 -11   6    3.26   13.06
  -9 -11   6    1.45   15.23
   9  11   6    3.35   11.27
   9 -11  -6    4.39   13.00
  11   9  -6  -10.65    9.76
  -9  11  -6  -13.87    8.43
  -9 -11   6   -5.62   21.33
 -11  -9  -6   13.96   13.81
 -11   9   6   23.11   21.05
 -10 -11  -6   91.15   23.02
  10  11  -6  109.99   17.50
 -11 -10   6   59.44   29.50
 -10  11   6  135.34   30.19
  11  10  -6   66.07   15.73
 -10 -11   6  125.66   25.02
  10  11   6  145.23   19.70
 -11  10   6   82.31   25.61
 -10 -11   6  164.04   36.73
 -11 -10  -6   62.82   20.20
 -10 -11   6  121.33   23.05
  10 -11  -6  125.51   21.42
 -11  11   6    6.93   24.74
 -11 -11  -6   15.09   15.44
  11  11   6   -5.91   12.09
 -11 -11   6   20.11   30.69
  11 -11  -6    5.28   13.42
  11  11  -6    6.74   12.31
   0  12  -6  133.46   15.29
   0  12   6  132.58   16.34
 -12   0   6  126.43   22.83
   0 -12  -6  149.36   21.67
   0 -12   6  117.74   18.43
 -12   0   6   96.47   24.39
 -12  -1   6   52.06   14.89
 -12  -1   6   57.84   19.13
 -12   1  -6   41.27   20.74
 -12  -1  -6   37.22   16.54
 -12   1   6   56.65   18.61
 -12  -2   6   27.92   14.70
  -2 -12  -6   28.54   13.96
 -12  -2   6   22.07   17.14
   2  12  -6   27.25    8.86
  -2  12   6   19.76    9.23
   2 -12  -6   23.32   15.49
 -12   2   6   23.35   11.65
   2  12   6   20.44    9.29
  -2  12  -6   17.94    8.57
 -12  -2  -6   25.01   17.91
  -2 -12   6    3.24   20.15
   3  12  -6    0.23    7.58
 -12  -3   6    9.26   17.41
  -3 -12  -6    5.64   13.12
 -12  -3   6    0.60   12.88
  -3  12   6   -1.40    8.77
   3  12   6    5.04    7.90
  -3 -12   6   -4.18   11.60
   3 -12  -6    4.02   13.38
 -12  -3  -6    6.48   16.30
  -3 -12   6    8.91   15.69
  -3  12  -6    0.24    7.73
 -12   3   6   11.91   10.19
 -12   3   6   16.52   16.79
   4  12  -6   44.55    9.80
  -4  12   6   31.75   10.27
  -4 -12  -6   70.34   16.36
  -4 -12   6   57.26   13.16
   4  12   6   37.60    9.87
  -4  12  -6   37.60    9.60
   4 -12  -6   44.40   15.54
  -4 -12   6   41.08   13.88
   5  12  -6  110.23   14.23
   5 -12  -6   72.81   17.62
  -5 -12   6  121.22   23.76
  -5  12  -6   80.98   13.61
  -5 -12   6   83.23   24.43
 -12  -6   6 1768.45  140.73
 -12  -6   6 1857.15  141.89
  -6 -12  -6 1451.44  136.67
   6  12  -6 1734.66  135.79
 -12   6   6 1834.68  140.64
  -6  12  -6 1684.89  135.65
  -6 -12   6 1630.33  137.78
  -6 -12   6 1749.96  139.94
 -12  -6  -6 1797.43  138.51
   6  12   6 1802.39  136.72
   6 -12  -6 1735.08  138.46
  -7  12   6  338.95   36.00
   7  12  -6  249.51   28.68
   7 -12  -6  303.46   33.04
  -7 -12   6  318.83   37.39
 -12  -8   6  917.22   81.37
  -8 -12  -6  850.80   74.30
 -12  -8   6 1013.91   82.94
   8  12  -6  896.45   75.12
  -8  12   6  892.23   80.08
  -8 -12   6  867.43   77.59
  -8  12  -6  800.22   73.90
   8  12   6  951.54   76.08
  -8 -12   6  913.61   81.08
 -12   8   6 1077.01   82.52
   8 -12  -6  923.43   77.62
  -9  12   6  260.22   33.04
   9  12  -6  178.76   24.00
  -9 -12   6  223.63   30.05
   9 -12  -6  185.94   27.81
  -9 -12   6  205.40   36.32
 -12 -10   6  369.23   45.43
  10  12  -6  230.19   29.42
 -10  12   6  242.65   39.98
  12 -10  -6  300.69   31.17
 -12 -10   6  315.16   47.44
 -10 -12   6  246.05   43.03
  10  12   6  269.73   36.57
  10 -12  -6  261.07   32.57
 -12  10   6  359.64   43.31
  12  10  -6  270.12   29.58
 -12 -10  -6  352.85   38.85
 -10 -12   6  211.76   41.43
 -12 -11   6  110.70   37.63
  12 -11  -6   98.41   19.77
 -12 -11   6   85.53   26.00
 -11  12   6   35.51   28.53
  12  11  -6   77.86   17.50
 -11 -12   6   46.09   19.35
 -12  11   6  154.09   35.57
 -11 -12   6   40.71   23.48
 -12 -11  -6   81.93   21.51
 -12 -12  -6    0.38   17.02
  12 -12  -6    3.43   16.31
 -12 -12   6   13.37   23.03
  12  12  -6   -1.11   11.87
 -12  12   6   -5.18   28.67
   0 -13  -6  132.41   22.87
   0  13   6  134.04   17.30
   0 -13   6  134.29   18.81
   0  13  -6  143.95   17.56
  -1  13   6   -1.22    9.05
 -13  -1   6   11.59   12.47
  -1 -13  -6    4.71   14.84
   1  13  -6   -2.83    7.69
 -13  -1   6    5.86   19.27
  -1  13  -6   -1.77    8.23
  -1 -13   6    2.53   10.55
 -13   1   6   14.33   19.46
 -13   1   6   11.96   12.02
   1  13   6    2.27    8.62
 -13  -1  -6   -6.82   14.74
   1 -13  -6   -3.96   13.74
  -2  13   6    0.50    8.43
 -13  -2   6    6.99   19.82
 -13  -2   6    9.74   13.06
 -13   2  -6  -14.87   11.38
  -2 -13  -6   -4.46   14.56
   2  13  -6    5.90    8.34
 -13   2   6   14.99   11.54
  -2 -13   6    5.88   11.83
  -2 -13   6    0.40   12.42
 -13   2   6   26.65   16.88
   2  13   6    4.51    8.52
   2 -13  -6    8.88   15.24
 -13  -2  -6   -3.94   17.52
  -2  13  -6    8.57    8.19
 -13  -3   6   15.34   15.07
 -13   3  -6   -5.96   12.19
 -13  -3   6   10.23   20.29
   3  13  -6   -5.62    8.02
  -3 -13  -6   -1.96   14.18
  -3  13   6    7.59    9.40
 -13   3   6   24.09   16.84
   3  13   6   -5.73    9.16
 -13  -3  -6    1.85   18.40
  -3  13  -6   -1.84    7.88
  -3 -13   6  -16.51   11.96
  -3 -13   6    7.33   12.30
 -13   3   6    1.19   11.23
   3 -13  -6   -6.15   13.71
 -13  -4   6   54.23   18.19
 -13  -4   6   47.55   22.38
  -4 -13  -6   69.85   17.99
  -4 -13   6   85.95   17.28
 -13   4   6   45.99   20.31
 -13  -5   6   24.50   17.23
 -13  -5   6    7.48   22.08
   5  13  -6    4.51    9.61
  -5 -13  -6   -1.85   14.33
   5  13   6    3.42   10.63
 -13   5   6  -12.42    9.23
 -13   5   6   22.51   20.32
  -5 -13   6   -0.85   14.49
   5 -13  -6   -8.88   15.96
  -5 -13   6   13.25   13.15
  -5 -13   6  -11.81   15.92
  -5  13  -6   -1.90    8.92
 -13  -6   6  506.56   56.59
 -13  -6   6  520.47   57.07
  -6 -13  -6  584.46   50.94
  -6 -13   6  611.19   50.01
 -13   6   6  591.33   55.50
   7  13  -6   -4.63   11.27
  -7 -13  -6    1.97   13.34
 -13  -7   6    6.73   18.85
  -7  13   6    1.25   18.04
 -13  -7   6    2.24   32.00
 -13   7   6   15.57   20.73
   7 -13  -6   -9.33   16.60
  -7 -13   6    3.17   17.18
  -7  13  -6   -1.31    9.95
   7  13   6   -1.32   10.72
 -13  -7  -6   15.21   14.67
  -7 -13   6    5.80   14.38
 -13  -8   6  131.93   32.83
 -13  -8   6  139.84   33.29
  13  -8  -6  108.65   20.76
  -8 -13  -6  165.65   19.93
 -13  -8  -6  209.00   30.17
 -13   8   6  205.12   33.90
  13  -9  -6   13.71   10.68
  -9  13   6  -14.99   21.35
 -13  -9   6   14.32   20.81
 -13  -9   6   26.37   27.81
   9  13  -6   -9.13   12.90
 -13   9   6   12.20   30.58
  -9  13  -6   -6.18   10.29
 -13  -9  -6   28.58   16.08
  -9 -13   6   16.11   20.10
   9  13   6   -6.69   11.50
   9 -13  -6   -5.63   17.24
 -13 -10   6   73.70   34.69
  13 -10  -6   40.58   16.07
 -13 -10   6   66.05   25.58
 -13 -10  -6   77.71   21.65
  13  10  -6   61.24   14.70
 -13  10   6   87.06   30.58
  13 -11  -6   18.34   15.39
  11  13  -6   -9.17   11.76
 -13 -11   6   -3.41   34.73
 -11  13   6   -0.10   28.53
 -13 -11   6    9.15   24.48
  13  11  -6   -2.26   11.65
 -11 -13   6   22.89   22.61
  11  13   6    1.03   13.74
 -11 -13   6    1.50   16.94
 -13 -11  -6   29.04   18.81
  11 -13  -6    2.38   18.17
 -13  11   6   -4.75   28.39
 -13 -12   6   23.01   24.08
  12  13  -6   36.34   13.89
  13 -12  -6   12.87   15.91
 -12  13   6  105.38   35.96
  12 -13  -6   65.53   20.81
 -12 -13   6   69.34   27.34
 -13  12   6   36.82   32.59
 -13 -12  -6   20.12   19.85
  13  12  -6    7.43   13.58
  13  13  -6   -7.83   11.88
 -13 -13   6    9.66   25.42
 -13 -13  -6  -28.86   19.83
  13 -13  -6    4.05   18.47
 -13  13   6  -21.86   29.74
   0 -14   6  130.70   19.60
   0 -14  -6  153.25   23.85
   0  14  -6  133.82   16.83
   0  14   6   86.78   16.64
 -14   1   6  109.39   29.91
 -14  -1  -6  120.96   25.64
   2  14  -6   23.67    9.70
  -2 -14  -6    7.54   17.17
  -2  14   6   30.66   11.68
 -14  -2   6   28.24   16.53
 -14  -2   6   16.67   21.83
  -2 -14   6   17.74   14.58
 -14   2   6   52.42   19.61
 -14  -2  -6    0.70   19.15
 -14   2   6   21.06   13.65
  -2  14  -6   23.34   10.95
   2 -14  -6   26.15   17.78
   2  14   6   21.19   10.85
  -2 -14   6   19.72   14.62
   3  14  -6   15.99    9.37
  -3 -14  -6   36.21   17.20
  -3  14   6   14.69   10.76
  -3 -14   6   31.89   14.77
  -3 -14   6   20.89   13.29
   3  14   6    8.56   10.40
  -3  14  -6    6.09    9.55
   3 -14  -6   26.63   17.06
  -4 -14  -6  345.36   36.49
 -14   4  -6  328.76   35.61
   4  14  -6  352.65   32.39
   4  14   6  299.83   32.67
 -14   4   6  407.58   34.65
  -4 -14   6  374.57   38.70
   4 -14  -6  344.92   38.39
  -4 -14   6  309.64   35.07
  -4  14  -6  337.18   32.24
  -5 -14  -6  377.95   38.14
 -14   5  -6  417.31   40.03
  -5 -14   6  338.24   36.80
   5 -14  -6  313.13   41.20
 -14  -6   6 1168.06  106.27
 -14  -6   6 1029.83  103.17
   6  14  -6 1269.63  100.76
  -6 -14   6 1251.44  102.12
  -6 -14   6 1222.39  100.28
   6  14   6 1285.87   97.96
  -6  14  -6 1254.21   96.92
   6 -14  -6 1226.90  101.40
 -14   6   6 1124.60  113.96
   7  14  -6  172.27   24.95
  -7 -14   6  237.93   32.02
   7 -14  -6  211.13   32.08
  -7 -14   6  246.71   35.99
   8  14  -6  429.05   41.67
 -14  -8   6  543.44   54.41
  -8  14   6  472.69   55.91
   8 -14  -6  418.34   46.38
   8  14   6  404.90   41.69
  -8 -14   6  426.93   46.67
  -8 -14   6  437.60   51.56
  -9  14   6  114.55   27.52
  -9 -14   6   75.04   22.08
  -9 -14   6   82.46   24.37
   9  14   6   41.51   17.01
   9 -14  -6   78.04   23.10
 -14 -10   6   79.64   28.80
 -14 -10   6   88.97   36.31
  10  14  -6   46.61   13.66
 -10  14   6   96.82   30.60
  14 -10  -6   71.94   26.16
 -10 -14   6   62.88   25.19
 -14 -10  -6   60.17   22.23
 -14  10   6   84.44   29.23
  10  14   6   59.96   15.46
  14  10  -6   40.00   24.24
  10 -14  -6   66.21   23.24
 -10 -14   6   65.86   20.37
 -14 -11   6   35.57   33.53
  14 -11  -6   26.09   14.56
 -11  14   6    2.93   29.30
 -14 -11   6   30.04   25.67
  11  14  -6   -0.24   11.47
 -11 -14   6   -7.08   19.07
 -11 -14   6   -9.15   22.89
  11 -14  -6   -6.01   19.99
 -14  11   6   12.62   27.04
 -14 -11  -6   29.42   20.47
  14  11  -6   29.09   13.82
 -12  14   6  182.26   40.31
  14 -12  -6  107.08   23.57
 -14 -12   6  129.89   33.93
  12 -14  -6  102.69   26.19
 -14  12   6  131.57   33.51
 -12 -14   6  116.69   30.52
  14 -13  -6   70.29   22.86
  13  14  -6    9.02   14.24
 -13  14   6   22.52   26.14
 -14 -13   6   57.52   30.63
  14  13  -6   22.81   10.64
 -13 -14   6   37.44   29.02
  13 -14  -6   -5.62   20.26
 -14 -13  -6  -22.02   21.73
 -14  13   6   67.65   29.69
  14  14  -6    9.72   12.37
  14 -14  -6   39.38   20.39
 -14  14   6   55.84   26.65
 -14 -14   6   42.97   28.31
 -15   0   6   68.39   23.05
   0 -15   6   70.01   28.57
   0  15  -6   89.04   15.32
   0  15   6   75.33   14.58
 -15   0   6   36.93   17.63
   0 -15  -6   41.31   18.66
 -15  -1   6   31.82   24.01
 -15   1  -6   -6.76   18.00
  -1  15   6   -4.18   13.39
 -15  -1   6   46.25   18.78
  -1 -15  -6    4.86   17.98
   1  15  -6    0.52   10.06
   1  15   6   -3.11   10.29
 -15  -1  -6   -1.21   18.36
   1 -15  -6   -2.20   18.55
  -1  15  -6   -4.29    9.98
  -1 -15   6    4.85   14.95
 -15   1   6   16.60   15.63
  -1 -15   6   -2.65   16.06
 -15   2  -6   -6.95   16.76
  -2 -15  -6   15.42   17.65
 -15  -2   6   34.63   20.12
 -15  -2   6   15.72   24.15
   2  15  -6   14.19   10.60
  -2 -15   6    3.07   16.18
  -2 -15   6   12.18   14.91
 -15  -2  -6   11.18   23.90
   2  15   6   13.99   11.38
   2 -15  -6    1.97   19.00
 -15   2   6    2.70   14.88
  -2  15  -6    5.77   11.10
 -15   2   6   39.50   24.34
   3  15  -6   -3.43   10.12
  -3 -15  -6   -8.81   17.70
 -15   3  -6    1.50   16.68
 -15  -3   6   19.26   20.64
  -3  15   6   12.54   13.55
 -15  -3   6   14.75   25.04
   3 -15  -6   -2.84   18.71
   3  15   6    5.41   10.77
  -3 -15   6    4.46   15.69
 -15   3   6   25.61   23.94
 -15   3   6    8.51   16.07
  -3 -15   6   -3.19   15.28
  -3  15  -6  -11.89    9.75
 -15  -4   6   97.05   29.17
  -4 -15  -6   80.90   23.09
 -15  -4   6  113.64   31.18
 -15   4   6  142.38   33.91
  -4 -15   6  121.77   23.60
   5  15  -6   -2.88   11.39
 -15  -5   6   43.99   27.82
 -15  -5   6   29.14   23.20
  -5 -15  -6  -21.18   17.92
  -5 -15   6    3.40   18.95
   5  15   6    0.25   12.11
  -5 -15   6    2.89   15.31
  -5 -15   6    3.95   17.09
   5 -15  -6   -7.45   18.57
 -15   5   6   -6.54    4.30
 -15   5   6   12.54   25.04
  -5  15  -6   -6.64   11.75
 -15  -6   6  275.65   44.55
  -6 -15  -6  226.32   41.11
 -15  -6   6  281.33   46.24
 -15   6   6  287.26   40.49
  -7 -15  -6   -4.31   14.34
 -15  -7   6   15.87   22.69
 -15  -7   6   25.63   28.92
  -7  15   6   -4.91   19.63
   7  15  -6   12.13   11.43
   7 -15  -6  -10.77   20.01
 -15   7   6   19.79   23.97
  -7 -15   6    1.70   17.81
   7  15   6   -2.12   11.01
  -7  15  -6   -8.38   12.50
  -7 -15   6    4.52   21.96
   8  15  -6  209.69   25.06
  -8 -15  -6  260.34   39.30
  -8  15   6  196.18   34.34
  -8  15  -6  191.33   24.23
   8 -15  -6  203.98   33.36
  -8 -15   6  185.38   32.93
   8  15   6  228.12   26.33
  -8 -15   6  201.37   33.49
   9  15  -6   -4.59   11.84
  -9  15   6  -10.23   20.38
 -15  -9   6   41.28   26.53
  -9 -15  -6   29.29   25.60
 -15  -9   6   23.25   32.10
  15  -9  -6    2.56   11.17
  -9 -15   6   -2.76   18.29
 -15   9   6    7.02   25.70
   9  15   6  -14.41   12.18
   9 -15  -6    4.42   21.04
  -9 -15   6  -24.20   21.70
  -9  15  -6    3.06    7.03
 -10 -15  -6   -4.96   23.05
 -15 -10   6   20.90   26.25
 -10  15   6    7.69   26.82
  15 -10  -6   14.34   13.65
  10  15  -6    0.33    9.66
 -15 -10   6   34.50   34.83
 -15  10   6    7.93   25.70
 -10 -15   6   13.69   19.64
  10  15   6    1.80   10.57
 -10 -15   6  -10.65   23.63
  10 -15  -6    8.94   22.34
  15 -11  -6   -2.46   15.17
  11  15  -6   -0.74    9.31
 -11  15   6   19.01   29.45
 -15 -11   6   25.21   27.07
  15  11  -6  -15.07   13.35
 -11 -15   6    5.97   27.22
 -11 -15   6   -6.83   19.66
 -15  11   6    3.07   25.01
  11 -15  -6   -8.41   22.17
 -15 -12   6   38.86   30.83
  12  15  -6   23.57   13.24
 -12  15   6   61.60   33.99
 -12 -15   6   35.77   28.71
 -15  12   6   -2.70   26.07
  12 -15  -6   43.03   24.17
  15  12  -6    7.08   11.20
  15 -13  -6  -12.27   14.06
 -15 -13   6  -10.91   26.54
  13  15  -6   -9.37   12.15
 -13  15   6  -26.07   21.44
  15  13  -6   -9.78    9.36
 -15  13   6   -1.50   23.42
 -13 -15   6   24.00   25.72
 -15 -14   6   13.60   24.63
 -14  15   6  -13.06    8.37
  14  15  -6   -1.55    9.02
  15 -14  -6   -8.95   16.01
 -14 -15   6    8.46   23.76
  15  14  -6   -2.68    8.36
  14 -15  -6   -1.08   18.85
 -15  14   6    5.34   18.08
  15 -15  -6   10.67   16.51
  15  15  -6   -2.32    7.16
 -15 -15   6   22.04   24.03
 -16   0   6   26.63   18.81
   0 -16  -6  -14.00   16.26
 -16   0  -6    9.72   22.79
   0 -16   6    6.22   17.98
   0  16   6    9.88   11.24
   0  16  -6    5.42   11.65
 -16   0   6   55.63   25.20
  -1 -16  -6   12.37   20.42
  -1  16   6    1.81   12.51
 -16  -1   6   49.44   26.82
   1 -16   6    0.78   16.81
   1  16  -6   -5.12   10.84
 -16  -1   6   29.39   20.17
 -16   1  -6    7.60   25.14
 -16  -1  -6    6.16   22.83
  -1 -16   6  -14.06   16.89
   1 -16  -6   -4.13   16.45
  -1  16  -6   -7.01   11.57
 -16   1   6   14.67   16.21
   1  16   6    2.46   11.20
   2  16  -6   80.78   16.33
  -2  16   6   81.61   17.11
  -2 -16  -6   61.89   22.56
 -16  -2   6  138.70   31.65
 -16   2  -6   97.68   24.36
  -2 -16   6   77.94   18.54
 -16   2   6  108.62   22.17
  -2 -16   6   67.16   20.77
   2 -16  -6   64.23   22.89
  -2  16  -6   88.71   16.01
   2  16   6   63.42   15.07
 -16  -2  -6  114.66   30.48
 -16   3  -6  153.63   28.00
 -16  -3   6  210.24   38.89
 -16  -3   6  232.87   39.68
 -16   3   6  133.71   27.43
 -16   3   6  209.84   38.61
 -16  -4   6  291.00   42.65
 -16  -4   6  283.87   44.09
   4  16  -6  222.57   26.31
   4  16   6  209.56   26.71
 -16   4   6  259.78   42.57
  -4  16  -6  232.63   26.85
  -4 -16   6  236.32   35.82
   4 -16  -6  229.77   34.15
  -5 -16  -6   15.27   18.69
 -16  -5   6  117.45   28.91
  -5 -16   6   14.34   19.38
   5 -16  -6    7.20   21.04
  -5 -16   6   21.75   21.33
  -5  16  -6   21.50   13.93
  -6  16   6  218.60   35.75
   6  16  -6  242.37   27.34
 -16  -6   6  265.44   45.89
 -16  -6   6  314.24   46.54
  -6  16  -6  250.80   27.67
   6 -16  -6  243.72   35.31
 -16   6   6  223.37   41.12
  -6 -16   6  294.85   53.96
  -6 -16   6  244.55   34.09
   6  16   6  238.33   27.96
   7  16  -6   11.35   12.17
  -7 -16  -6   46.77   17.15
  -7  16   6   34.75   22.32
  -7 -16   6   20.19   18.82
   7  16   6    1.90   14.41
  -7 -16   6   23.63   20.35
   7 -16  -6   30.07   23.37
  -7  16  -6   10.56   13.59
 -16  -8   6   82.34   28.51
 -16  -8   6  113.67   35.13
  -8 -16  -6   37.11   10.22
   8  16  -6   43.51   12.47
   8  16   6   49.11   14.45
  -8 -16   6   54.12   21.66
   8 -16  -6   72.93   26.16
  -8 -16   6   68.39   26.18
  -8  16  -6   59.82   15.77
   9  16  -6   -3.63   10.94
  -9 -16  -6   34.93   27.79
 -16  -9   6   65.66   37.59
  -9  16   6    9.08   22.78
 -16  -9   6   42.35   28.25
 -16   9   6    9.36   27.62
  -9 -16   6   13.02   20.71
  -9 -16   6   14.48   22.81
   9  16   6   17.33   13.30
   9 -16  -6   -5.32   23.06
 -16 -10   6   37.41   30.28
 -10  16   6   24.74   28.30
  16 -10  -6   27.02   13.28
  10  16  -6    8.40   10.42
 -10 -16  -6   -2.41   28.70
 -16 -10   6   73.25   38.68
 -16  10   6    9.49   27.18
 -10 -16   6   12.50   24.07
 -10 -16   6   19.89   20.28
  10 -16  -6    5.60   23.14
  16 -11  -6   23.78   15.33
  11  16  -6    0.42   12.10
 -16 -11   6   50.33   31.17
 -11 -16  -6  -40.56   28.34
 -11  16   6  -11.85   29.61
 -11 -16   6   -2.73   23.90
  11 -16  -6  -14.24   21.36
 -11 -16   6    2.04   20.78
 -16  11   6   31.93   28.48
 -12  16   6   17.02   16.36
  16 -12  -6    8.07   13.76
  12  16  -6   10.98   15.95
 -16 -12   6   -8.40   29.32
  16  12  -6    3.87   11.38
  12 -16  -6    7.77   22.63
 -12 -16   6   -3.24   21.32
  16 -13  -6    8.01   13.58
 -16 -13   6    9.76   25.81
  13  16  -6   -2.34    9.42
 -13 -16   6   -1.20   20.66
  16  13  -6   -1.23    9.08
  13 -16  -6   -0.70   19.05
 -16  13   6  -13.58   21.76
  16 -14  -6   24.06   15.17
 -16 -14   6   39.11   26.79
  14  16  -6    8.67    9.63
  16  14  -6    7.37    8.00
  14 -16  -6   48.47   19.63
 -14 -16   6   22.16   22.69
  15  16  -6    3.37   14.44
 -15  16   6   19.62   12.96
  16 -15  -6   20.06   19.14
 -16 -15   6   -2.70   23.00
  16  15  -6    3.74    7.12
  16  16  -6    5.33    6.34
  16 -16  -6   41.14   16.92
 -17   0   6   26.90   21.72
   0 -17  -6   40.53   22.48
   0 -17   6   74.89   23.76
   0  17   6   75.19   16.10
   0  17  -6   68.00   15.63
 -17   0   6   59.70   28.12
  -1  17   6    4.09   12.62
 -17   1  -6   -2.46   20.97
   1  17  -6   -1.77   10.83
 -17  -1   6    4.65   21.24
   1 -17   6    1.05   19.75
  -1 -17  -6   -5.45   19.22
  -1 -17   6   -5.75   18.26
 -17   1   6   44.85   26.46
  -1  17  -6    3.44   12.81
   1  17   6    0.02   12.99
   1 -17  -6   -5.44   17.75
 -17   1   6    5.36   18.81
  -2 -17  -6   48.93   22.10
 -17  -2   6   29.07   22.82
   2  17  -6  102.06   17.59
   2 -17   6   63.14   23.27
 -17   2  -6    6.87   21.11
 -17   2   6   56.56   30.06
  -2  17  -6   94.63   17.09
  -2 -17   6   49.99   22.86
   2 -17  -6   45.66   21.18
 -17   2   6   16.76   23.50
   2  17   6   91.04   17.18
   3  17  -6   -6.79   11.20
 -17  -3   6   20.71   23.34
   3 -17   6  -12.41   17.42
 -17   3  -6  -10.15   20.36
  -3 -17  -6    8.79   19.69
 -17  -3   6   57.18   28.78
   3 -17  -6   -5.49   19.60
  -3  17  -6   -4.62   12.02
 -17   3   6    1.46   15.57
  -3 -17   6   11.82   18.34
   3  17   6   -3.95   11.82
 -17   3   6   39.61   27.15
 -17  -4   6  171.50   40.88
   4  17  -6  151.26   21.66
  -4 -17   6  166.24   29.89
  -4 -17   6  137.64   29.47
  -4  17  -6  181.36   23.42
   4  17   6  171.82   22.98
   4 -17  -6  133.17   31.35
  -5 -17  -6  -20.54   17.31
 -17  -5   6    6.77   25.10
   5  17  -6   -4.33   10.89
 -17   5   6   40.34   29.33
  -5 -17   6  -11.80   16.31
  -5 -17   6  -14.36   16.79
   5 -17  -6   -9.05   20.16
   5  17   6    7.00   12.88
  -5  17  -6   -1.79   13.37
  -5 -17   6   -6.02   34.20
   6  17  -6    1.21   13.32
 -17  -6   6   82.87   32.63
 -17  -6   6   22.22   26.41
  -6 -17  -6   15.03   18.04
  -6  17   6   23.16   21.10
   6  17   6   -5.38   13.72
 -17   6   6   27.86   28.28
   6 -17  -6   -3.42   21.25
  -6 -17   6   22.24   18.32
  -6 -17   6  -23.52   18.96
  -6  17  -6   15.46   14.13
 -17  -7   6   76.01   33.22
   7  17  -6   -0.90   10.82
  -7 -17  -6    7.32   14.29
  -7  17   6   -4.27   19.90
 -17  -7   6   31.70   28.62
  -7  17  -6   11.24   13.59
 -17   7   6   23.69   31.03
   7  17   6   -2.02   14.41
  -7 -17   6  -15.63   22.67
  -7 -17   6   -9.91   18.05
   7 -17  -6   -1.01   22.27
  -8  17   6  117.49   28.60
 -17  -8   6  222.97   45.34
 -17  -8   6   59.19   32.37
   8  17  -6  133.61   20.84
  -8 -17   6  140.90   27.34
   8  17   6  143.52   21.95
  -8  17  -6  108.32   19.13
  -8 -17   6  142.89   30.26
   8 -17  -6  117.99   30.31
  -9 -17  -6   12.76   30.67
  -9  17   6   -4.25   23.05
 -17  -9   6   83.54   39.29
   9  17  -6   -1.45    9.89
 -17  -9   6   11.73   29.25
  -9  17  -6    0.11    5.61
  -9 -17   6    9.41   21.32
   9  17   6    7.47   13.66
   9 -17  -6   -4.01   22.54
  -9 -17   6   -3.78   20.51
 -17   9   6   17.71   28.82
 -10 -17  -6   11.09   30.40
 -10  17   6   38.75   16.79
 -17 -10   6   29.77   27.09
  10  17  -6   22.66   12.30
 -17 -10   6   61.04   38.22
 -17  10   6    4.00   28.90
  10 -17  -6   20.93   28.09
 -10 -17   6   34.44   23.58
 -10 -17   6   27.23   20.93
  17 -11  -6   30.49   14.32
 -17 -11   6   11.96   27.45
  11  17  -6   -0.81   11.32
 -11  17   6   13.42   22.17
 -11 -17  -6  -39.48   27.72
 -11 -17   6  -21.25   29.87
  11 -17  -6  -11.15   21.96
 -11 -17   6   -5.98   18.01
 -17  11   6   -6.73   26.00
  17 -12  -6   56.80   15.46
 -12 -17  -6   52.56   33.37
 -17 -12   6   69.35   29.16
 -17  12   6   51.04   25.82
 -17 -13   6  -19.70   23.57
  13  17  -6    3.06    8.36
 -13  17   6   -0.73   10.96
  17 -13  -6    0.59   11.90
  13 -17  -6  -13.26   17.89
 -17  13   6  -19.50   14.98
  17 -14  -6    4.10   12.26
 -17 -14   6  -14.09   21.80
  14  17  -6    6.06    9.91
  17  14  -6   -6.14    5.51
  14 -17  -6   13.86   23.50
  15  17  -6   -4.66    5.49
  15 -17   6   -4.14   18.02
  17 -15  -6   12.51   12.41
  17  15  -6    0.10    5.33
  15 -17  -6    2.14   16.09
  17 -16  -6   33.50   18.59
  17 -16   6   22.54   16.99
  17 -17  -6   -5.09   12.35
  17 -17   6    1.31   16.14
   0 -18   6  248.52   34.67
   0 -18  -6  225.98   35.60
   0  18  -6  261.24   28.55
   0  18   6  240.73   28.04
   1 -18   6   73.17   24.51
  -1 -18  -6   98.02   24.95
  -1 -18   6   70.89   23.68
   1 -18  -6   86.51   24.58
   2  18  -6  160.69   21.45
  -2 -18  -6   85.18   25.06
 -18   2  -6  155.41   34.47
   2 -18   6  135.23   28.99
  -2 -18   6  101.43   26.72
   2 -18  -6   84.08   24.55
  -2  18  -6  159.45   21.81
   2  18   6  135.92   21.43
   3 -18   6    8.53   20.92
 -18   3  -6   55.07   25.05
 -18  -3   6  104.96   28.81
  -3 -18  -6    7.44   21.00
  -3 -18   6    1.13   19.38
   3 -18  -6   10.60   20.52
   4 -18   6   53.59   24.88
   4  18  -6   46.26   16.77
  -4 -18  -6   11.53   21.01
 -18  -4   6   89.11   30.36
 -18   4   6   92.55   33.70
  -4 -18   6   64.85   21.43
  -4 -18   6   58.16   20.40
   4 -18  -6   36.32   24.93
   4  18   6   70.45   18.67
  -4  18  -6   82.40   18.43
  -5 -18  -6  -16.25   18.53
 -18  -5   6   47.14   28.52
  -5  18   6   11.03   20.19
   5  18  -6    6.82   13.45
   5 -18   6    1.94   21.29
   5  18   6    2.31   12.14
   5 -18  -6   -3.53   20.55
 -18   5   6   37.78   29.52
  -5 -18   6   19.74   10.78
  -5  18  -6    0.59   13.93
  -5 -18   6   -9.26   17.31
   6 -18   6   -1.87   20.95
  -6 -18  -6    7.60   16.44
  -6  18   6    9.54   20.43
 -18  -6   6   48.79   30.40
   6  18  -6    4.80   10.52
   6  18   6   -2.33   11.40
  -6 -18   6    0.05   18.99
  -6  18  -6   -5.97   13.66
   6 -18  -6   11.58   21.67
 -18   6   6   18.83   28.55
   7  18  -6   -2.07    8.54
   7 -18   6  -10.01   20.32
 -18  -7   6   56.80   31.30
  -7  18   6  -13.17   18.86
  -7 -18  -6    9.09    6.53
   7  18   6   -4.16   10.80
 -18   7   6   24.45   30.90
   7 -18  -6    8.24   23.23
  -7 -18   6    3.60   19.23
  -7  18  -6   -9.28   12.87
  -8 -18  -6   12.72   31.88
  -8  18   6    5.60   16.37
 -18  -8   6   10.59   27.48
  -8  18  -6    2.08   10.86
   8 -18  -6   -4.35   21.60
 -18   8   6   21.42   33.43
  -8 -18   6    2.39   18.93
   8  18   6    6.97   18.77
  -9  18   6   36.46   15.74
   9  18  -6    0.55    6.75
  -9 -18  -6  -16.27   26.64
 -18  -9   6   66.15   35.67
  -9 -18   6    0.29   18.70
 -18   9   6  -15.46   27.59
  -9  18  -6    9.48    8.11
   9 -18  -6  -14.76   21.03
  10  18  -6   16.62    9.84
 -10 -18  -6   10.24   28.94
 -10  18   6   14.39   12.78
 -18 -10   6   56.73   29.43
  10 -18  -6   27.49   23.23
 -10 -18   6   16.12   19.63
 -18  10   6   51.64   28.85
 -11 -18  -6  -28.21   25.88
  11  18  -6    0.98   10.53
 -11  18   6   20.59   14.61
  11 -18   6   10.95   20.37
  11 -18  -6   33.02   21.79
  18 -12  -6  152.04   26.58
 -12 -18  -6   72.73   34.52
 -18 -12   6  221.32   40.98
  12 -18   6  152.31   30.61
  12 -18  -6  134.76   28.40
 -18  12   6  160.51   34.24
  13 -18   6   54.13   27.63
 -13 -18  -6   -8.55   37.17
  13 -18  -6   60.98   22.62
  14 -18   6  170.31   31.62
 -14 -18  -6   85.66   36.64
  18 -14  -6  149.80   19.84
  14 -18  -6  149.87   27.31
  15 -18   6   11.11   21.49
  15 -18  -6   30.34   17.29
  16 -18   6  106.27   24.95
  18 -16  -6   78.20   16.26
  18 -16   6   91.62   19.69
  16 -18  -6   80.07   20.06
   0 -19  -6  137.72   30.02
   0 -19   6  191.34   33.42
 -19  -1   6   37.78   25.88
  -1 -19  -6   -4.83   22.80
   1  19  -6    6.46   13.24
   1 -19   6  -13.29   22.83
 -19   1   6   -7.12   20.02
  -1  19  -6    9.09   13.87
   1  19   6    4.40   13.06
   1 -19  -6   -3.80   23.26
  -1 -19   6   -7.11   21.83
   2  19  -6  167.28   24.31
   2 -19   6  147.57   32.40
 -19  -2   6  232.15   42.46
  -2  19  -6  191.38   25.39
   2  19   6  173.26   24.47
  -3 -19  -6    7.45   20.55
   3 -19   6  -10.13   22.84
   3  19  -6    2.10   12.60
 -19  -3   6    8.21   25.91
  -3  19  -6    6.15   14.78
   3  19   6    3.13   13.58
  -3 -19   6   10.96   18.79
  -3 -19   6   -1.57   19.24
   3 -19  -6   -7.21   17.87
   4  19  -6    9.63   13.09
   4 -19   6   15.31   23.81
  -4 -19  -6   17.14   20.72
 -19  -4   6    9.58   25.22
   4 -19  -6   -1.14   28.66
 -19   4   6   29.22   31.12
   4  19   6    6.97   13.15
  -4 -19   6    4.10   17.63
  -4 -19   6   13.96   18.70
  -4  19  -6    5.13   14.76
   5  19  -6  -15.63   14.98
  -5 -19  -6   -8.85   17.64
 -19  -5   6   33.80   28.37
   5 -19   6   -0.70   24.36
  -5  19   6    6.19   20.01
   5  19   6  -10.84   13.80
 -19   5   6   28.43   44.65
   5 -19  -6  -17.55   20.81
  -5 -19   6  -14.30   16.15
  -5  19  -6   -5.45   13.66
  -6 -19  -6   -3.05   16.75
 -19  -6   6   34.14   26.98
  -6  19   6    6.93   18.28
   6 -19   6    6.05   22.62
   6  19  -6   -0.29   10.42
 -19   6   6   22.37   30.25
   6 -19  -6   -5.53   20.81
   6  19   6   12.36   12.05
  -6  19  -6   -9.47   20.66
  -6 -19   6   20.46   20.19
  -7  19   6   -6.13   11.44
 -19  -7   6   43.22   32.60
  -7 -19  -6   52.75   28.56
   7  19  -6   -1.32    8.07
   7 -19   6   -2.01   26.83
   7 -19  -6  -11.19   19.50
  -7  19  -6   -7.56   11.33
  -7 -19   6    0.86   17.65
 -19   7   6   17.38   29.30
 -19  -8   6   52.82   27.56
  -8 -19  -6   15.03   27.75
   8  19  -6   11.16    7.59
   8 -19   6   29.86   26.95
   8 -19  -6   11.67   23.62
  -8 -19   6   26.27   19.00
 -19   8   6   31.00   29.08
   9  19  -6    0.60   11.37
   9 -19   6   -2.55   22.38
 -19  -9   6   66.15   34.76
 -19  -9   6    0.87   22.84
  -9 -19  -6  -13.30   25.60
   9 -19  -6   16.59   21.14
  -9 -19   6   -0.81   16.48
 -19   9   6  -13.87   25.78
 -10  19   6   31.15   23.31
 -10 -19  -6   13.28   28.15
  10 -19   6   43.67   24.89
 -19 -10   6    8.19   22.27
  10  19  -6   19.77    9.92
 -10 -19   6   52.61   19.03
  10 -19  -6   20.20   21.70
 -19  10   6   19.21   25.44
  11 -19   6  -14.23   22.12
 -11 -19  -6  -13.23   26.58
  11  19  -6    6.78    9.81
 -19 -11   6   16.56   21.99
 -19  11   6   -7.86   23.12
  11 -19  -6    4.77   19.84
 -12 -19  -6   68.55   32.64
  12 -19   6  143.51   31.02
  12 -19  -6   99.24   26.53
  13  19  -6    1.08    7.15
 -13 -19  -6  -21.36   26.99
  13 -19   6  -14.86   22.03
  13 -19  -6   -1.11   18.34
 -14 -19  -6  119.46   36.20
  14 -19   6  203.06   32.92
  14 -19  -6  134.32   26.75
  15  19  -6    0.98    4.66
  19 -15  -6   22.20    9.64
  15 -19   6  -11.77   19.97
  15 -19  -6    2.11   17.63
  19 -15   6   -1.59   11.23
   0 -20   6  361.40   43.54
   0 -20  -6  344.05   42.22
   2 -20   6  252.72   38.11
  -2 -20  -6  191.22   34.78
 -20  -2   6  378.22   48.24
   2  20  -6  315.93   31.22
  -2  20  -6  331.54   31.79
   2 -20  -6  247.71   37.43
  -2 -20   6  211.14   33.86
   3  20  -6    7.29   11.43
   3 -20   6    8.52   21.73
 -20  -3   6  130.96   51.89
  -3 -20  -6   26.15   22.35
  -3  20  -6   19.19   14.36
  -3 -20   6   15.39   18.43
   3 -20  -6   29.70   22.97
  -3 -20   6  -11.54   18.45
   4  20  -6   -2.75   12.02
  -4  20   6   10.30   17.83
  -4 -20  -6    0.24   18.19
 -20  -4   6   15.32   23.83
   4 -20   6  -15.01   21.25
 -20   4   6   50.25   30.10
  -4 -20   6    9.83   13.43
   4 -20  -6  -11.41   22.33
  -4  20  -6   -1.67   12.98
  -4 -20   6   -2.85   15.54
 -20  -5   6   89.74   27.36
   5 -20   6   -8.10   21.30
  -5 -20  -6   10.71   16.12
 -20   5   6   71.85   29.34
  -5  20  -6    9.49   12.70
  -5 -20   6   44.07   11.77
   5 -20  -6    6.56   22.13
   6 -20   6   51.27   25.58
  -6 -20  -6  120.31   28.51
 -20  -6   6  128.02   31.90
   6 -20  -6   35.28   22.43
  -6 -20   6   61.83   19.05
  -6  20  -6   48.50   15.62
   7 -20   6    6.59   21.17
  -7  20   6    4.20    9.04
  -7 -20  -6   30.44   25.89
  -7 -20   6    5.26   15.71
   7 -20  -6   17.22   19.14
  -7  20  -6    3.46    9.69
  -8 -20  -6   28.63   25.71
   8  20  -6   23.54   11.38
   8 -20   6   20.14   23.97
 -20  -8   6   49.38   28.58
  -8 -20   6   34.94   17.42
   8 -20  -6   14.63   22.69
 -20   8   6   32.98   25.57
  -9 -20  -6    6.51   24.65
 -20  -9   6   -6.63   21.26
   9  20  -6    0.60    9.33
   9 -20   6    3.81   21.88
 -20   9   6   18.71   26.80
   9 -20  -6   -4.14   18.68
  10  20  -6   30.37   11.67
 -10 -20  -6   56.67   29.89
  10 -20   6   66.76   28.34
 -20  10   6   30.91   23.85
  10 -20  -6   25.18   19.96
  11 -20   6   16.54   23.06
 -11 -20  -6    7.98   24.73
  11 -20  -6   32.13   20.49
  12 -20   6  216.65   35.79
 -12 -20  -6  151.73   36.26
  12 -20  -6  211.81   32.58
  13 -20   6   38.33   24.75
 -13 -20  -6   12.78   26.14
  13 -20  -6   85.35   23.03
 -21   0   6  213.07   42.77
   0  21  -6  239.63   27.34
  -1 -21  -6   -2.31   19.24
   1 -21   6   10.58   21.39
   1  21  -6    0.61   10.88
   1 -21  -6  -10.29   21.50
  -1  21  -6   -1.82   12.72
  -1 -21   6    4.55   15.20
  -1 -21   6    8.62   19.53
 -21   1   6   61.95   29.87
 -21  -2   6  238.14   40.62
   2 -21   6  128.61   33.33
   2  21  -6  215.35   25.99
  -2 -21   6  207.36   28.55
 -21   2   6  175.68   40.54
  -2  21  -6  200.71   25.21
  -3  21   6   -0.10   12.25
   3  21  -6   -3.44    9.46
  -3 -21  -6   -2.22   17.66
   3 -21   6    8.28   22.54
  -3  21  -6  -12.60   12.04
  -3 -21   6    1.59   16.05
 -21   3   6   48.55   29.75
   3 -21  -6    0.62   21.34
  -3 -21   6  -17.24   13.40
  -4 -21  -6    6.01   16.09
   4  21  -6   -0.82   10.06
   4 -21   6    7.74   23.09
  -4  21  -6   -9.08   11.60
   4 -21  -6  -21.99   19.61
  -4 -21   6   20.05    7.86
 -21   4   6    2.57   26.30
  -4 -21   6    1.21   13.70
   5 -21   6   -4.80   21.62
  -5 -21  -6  -18.88   13.56
  -5  21   6    3.40    9.39
   5  21  -6    1.57   11.89
   5 -21  -6   -4.19   20.30
  -5 -21   6    2.61   15.25
  -5  21  -6  -12.52   10.46
 -21   5   6   -7.42   26.66
   6 -21   6   37.78   22.23
   6  21  -6   21.24   13.74
  -6 -21  -6   89.64   27.31
  -6 -21  -6   17.33    7.32
   6 -21  -6   10.15   23.63
 -21   6   6   26.28   32.17
  -6 -21   6   66.41   24.70
  -6  21  -6   37.39   14.78
   7  21  -6   -1.38    6.98
  -7 -21  -6    2.29   27.40
  -7  21  -6   -7.24    7.46
 -21   7   6    0.54   26.43
  -7 -21   6   -6.76   15.04
   8  21  -6    1.99    7.55
   8 -21   6   -8.39   20.56
  -8 -21  -6   19.72   24.27
 -21   8   6   -4.89   22.55
   8 -21  -6  -13.97   19.49
  -8 -21   6    5.31   14.68
   9  21  -6    0.58    6.99
   9 -21   6   -5.76   21.38
  -9 -21  -6  -14.28   22.40
   9 -21  -6  -24.30   19.61
 -21   9   6  -24.07   21.69
  -9 -21   6   -2.92   14.28
  10  21  -6   26.19    9.56
 -10 -21  -6   60.09   27.57
  10 -21   6   55.64   25.88
  10 -21  -6   30.60   22.63
  11  21  -6    2.52    6.67
 -11 -21  -6   -3.59   23.90
  11 -21   6    2.77   22.21
  11 -21  -6   10.25   20.99
 -12 -21  -6  119.23   31.20
  12 -21   6  141.89   32.34
  12 -21  -6   66.87   27.16
   0  22  -6  114.31   18.43
   0 -22   6   62.43   26.00
  -1 -22  -6   82.02   28.65
   1 -22   6   72.62   29.99
  -1  22  -6   13.73   13.84
   1 -22  -6   37.21   25.33
  -1 -22   6   50.89   19.64
   2  22  -6  224.92   25.08
   2 -22   6  131.32   35.63
  -2 -22   6  180.24   23.64
  -3 -22  -6   16.13   16.45
   3 -22   6    4.61   22.54
   3 -22  -6    6.38   19.62
  -3  22  -6   12.33   12.18
 -22   3   6   97.41   34.57
   4 -22   6    7.03   22.25
  -4  22   6   12.39    8.01
  -4 -22  -6   -7.07   13.77
 -22   4   6   28.96   28.74
   4 -22  -6   -5.66   19.89
  -4 -22   6   46.54   13.44
  -4  22  -6   -3.62   11.25
  -4 -22   6   -1.17   13.44
   5  22  -6   -4.66    6.50
   5 -22   6   -7.45   21.02
  -5 -22  -6  -10.12    5.63
  -5 -22  -6    7.99   21.80
  -5  22  -6    3.62   10.26
   5 -22  -6   -7.23   20.70
 -22   5   6   -9.16   26.54
  -5 -22   6   -8.62   13.93
   6 -22   6    5.39   22.08
  -6 -22  -6   20.31   21.38
  -6 -22   6    1.25   14.32
  -6  22  -6   -6.40    9.32
   6 -22  -6   -4.15   22.66
 -22   6   6  -11.68   26.23
   7 -22   6   -9.51   22.93
  -7 -22  -6   -9.78   20.62
   7  22  -6   -1.42    9.25
 -22   7   6  -31.17   23.24
   7 -22  -6   -7.47   21.49
  -7 -22   6    1.02   13.47
   8  22  -6    1.33    7.12
  -8 -22  -6   -2.67   20.17
   8 -22   6   10.86   26.00
  -8 -22   6    8.62   15.94
   8 -22  -6  -14.70   20.42
   9 -22   6    6.06   24.81
  -9 -22  -6  -14.90   20.75
   9  22  -6    3.16    6.33
   9 -22  -6  -10.64   20.18
 -22   9   6  -10.51   22.72
 -10 -22  -6   53.91   25.76
  10 -22   6   66.86   27.67
  10 -22  -6   44.55   26.41
   0 -23   6   14.51   16.94
   0 -23  -6   -5.08   18.00
 -23   0   6   47.13   29.24
   0  23  -6   30.94   11.49
   0 -23   6    1.60    6.40
   1 -23   6   -1.40   16.86
   1  23  -6   -4.52   11.26
  -1 -23  -6   -5.49   17.60
 -23  -1   6   53.35   28.40
  -1  23   6  -10.14   13.82
  -1 -23   6   -5.10    6.73
  -1  23  -6   -4.94   11.03
  -1 -23   6    1.26   15.35
 -23   1   6   28.24   26.78
   1 -23  -6    5.36   19.77
   2 -23   6   11.06   19.36
   2  23  -6   11.94   11.24
  -2 -23  -6    1.18   15.54
  -2  23  -6    7.35   11.58
 -23   2   6   31.58   26.98
   2 -23  -6    0.24   20.46
  -2 -23   6    0.55   16.00
   3  23  -6    2.78    7.90
   3 -23   6   -2.72   19.02
  -3 -23  -6  -16.58   14.67
  -3  23  -6   -1.63   10.96
 -23   3   6   25.13   26.12
  -3 -23   6   12.62    7.02
   3 -23  -6  -11.70   17.97
  -3 -23   6   -3.19    8.45
  -4 -23  -6   27.48   20.74
  -4 -23  -6    4.33   12.57
   4  23  -6    6.24    9.76
   4 -23   6   -0.26   20.72
 -23   4   6  -12.56   25.44
   4 -23  -6   -5.11   19.72
  -4  23  -6   10.57   10.86
   5 -23   6  -11.88   19.28
   5  23  -6    0.53   10.72
  -5 -23  -6   10.27   19.92
  -5  23  -6   -3.51   12.44
  -5 -23   6   -6.76    6.08
   5 -23  -6  -14.85   19.05
 -23   5   6    3.41   32.75
   6 -23   6   -9.23   19.94
   6  23  -6   -1.95    7.62
  -6 -23  -6   -1.67   19.01
 -23   6   6   -0.33   22.88
   6 -23  -6  -12.22   19.51
  -6 -23   6    5.07    6.61
   7 -23   6    3.20   23.70
  -7 -23  -6   -9.10   18.64
   7  23  -6    1.83    8.70
 -23   7   6  -10.95   21.85
   7 -23  -6  -10.06   23.77
  -7 -23   6    3.77    7.66
   8 -23   6   20.22   23.54
  -8 -23  -6   21.63   23.72
   8 -23  -6    0.02   19.02
   0 -24   6    3.50   14.28
   0 -24  -6    1.45   15.71
   0  24  -6    3.15   10.67
   0 -24   6   20.17    7.36
   1  24  -6    6.28    9.75
 -24  -1   6   72.97   44.55
   1 -24   6   32.74    8.83
   1 -24   6   -5.55   16.89
  -1 -24   6   -1.40   13.44
   1 -24  -6    2.04   18.53
 -24   1   6   31.19   34.14
   2 -24   6    2.52   16.82
  -2 -24  -6    8.63   13.55
   2  24  -6   -3.04    9.01
 -24  -2   6   76.70   42.02
 -24   2   6   15.28   25.00
  -2 -24   6   20.80    7.68
  -2 -24   6   17.94    7.22
  -2  24  -6   -5.31    9.66
   2 -24  -6    4.09   21.49
  -3 -24  -6    8.66   12.03
  -3 -24  -6   15.43   22.48
   3 -24   6   -9.98   16.08
 -24  -3   6   87.26   39.02
   3  24  -6   -1.65    7.12
  -3 -24   6   22.72    8.22
   3 -24  -6   -7.89   18.88
  -3  24  -6   -3.33    9.37
 -24   3   6   -0.36   24.31
   4 -24   6   -1.27   17.74
  -4 -24  -6   48.09   24.13
 -24   4   6   54.45   26.76
   4 -24  -6    2.61   18.84
  -4 -24   6   29.98    7.95
  -5 -24  -6   13.94   19.47
  -5 -24   6    7.12    7.85
  -1  -1   7  316.56   28.58
  -2   0   7    2.96    7.93
  -2  -1   7   20.43    9.64
  -2   1   7   25.80   10.57
  -1  -2   7   32.75    9.32
  -2  -2   7    0.82    8.10
  -3  -1   7  256.27   26.35
  -3   1   7  238.61   26.20
  -1  -3   7  290.15   25.60
  -3  -2   7  997.90   76.16
  -3   2   7  902.95   76.03
  -3   3   7  360.82   34.34
  -3  -3   7  406.10   35.10
  -4   0   7    5.55    8.97
   0  -4   7   -3.44    8.30
  -4  -1   7  560.30   47.73
  -4   1   7  562.83   47.15
  -4  -2   7   -1.03    9.69
  -4   2   7    5.36    8.31
  -2  -4   7   -1.06    9.16
  -4  -3   7    7.43    8.83
  -3   4   7   -5.60    9.63
  -3  -4   7    9.67    8.61
  -4   3   7    5.27    7.54
  -4   4   7    4.28    6.45
  -4  -4   7   -0.36    8.93
   0  -5   7  116.26   16.59
  -5  -1   7 2756.92  189.82
   1  -5   7 2121.25  188.07
  -1  -5   7 2294.65  188.78
  -5   1   7 2612.04  189.25
   2  -5   7  102.47   15.20
  -2  -5   7  101.69   16.17
  -5  -3   7  856.42   69.83
   3  -5   7  847.33   67.69
  -5   3   7  779.83   67.93
  -3  -5   7  922.64   69.54
  -4   5   7  524.30   42.25
  -4  -5   7  480.76   43.80
  -5  -5   7    9.51   10.13
  -5   5   7   18.51    7.33
  -6   0   7    7.17    8.76
   0  -6   7   -4.71    8.02
  -6  -1   7  499.11   41.68
  -6   1   7  436.41   40.31
  -6  -2   7   -0.62    8.16
   2  -6   7   -1.26    6.94
  -2  -6   7   -3.18    8.58
  -6   2   7   -1.12    7.66
  -6  -3   7  470.59   42.13
  -6   3   7  464.36   39.79
  -4   6   7   13.32    6.47
  -6  -4   7    1.00   10.07
   4  -6   7   -2.06    6.72
  -4  -6   7   -3.36    9.41
  -6   4   7    4.94    6.78
  -5   6   7    4.99    6.45
  -6  -5   7    2.09    8.80
  -5  -6   7   10.32   10.11
  -6   5   7    8.28    6.12
  -6  -6   7   -4.27   14.59
  -6   6   7    6.74    5.42
  -7   0   7 2672.02  207.47
  -7  -1   7 2929.58  222.96
   1  -7   7 2841.66  221.17
  -7   1   7 2799.96  222.26
  -1  -7   7 2915.35  221.91
   2  -7   7  414.01   34.82
  -2  -7   7  397.48   36.49
   3  -7   7  102.94   13.60
  -3  -7   7  109.56   18.36
  -7  -4   7   13.72   10.29
  -4   7   7   15.36    6.74
  -4  -7   7    5.72    9.36
  -7   4   7   11.39    7.48
   5  -7   7   54.11    9.13
  -7  -5   7   48.83   12.40
  -7   5   7   57.65    9.70
  -5  -7   7   54.12   12.68
  -7  -6   7   38.27   12.55
  -7   6   7   40.38    7.95
  -6  -7   7   13.16   10.91
  -7  -7   7   33.20   13.68
   0  -8   7   -5.64    7.31
  -8   0   7    3.61    9.59
  -8  -1   7  669.27   58.03
  -8   1   7  697.67   57.91
   2  -8   7   -0.62    6.53
  -8  -2   7   -1.45    9.27
  -2  -8   7   -2.64    8.60
  -8   2   7    5.79    9.32
   3  -8   7  124.50   13.76
  -8   3   7   78.20   16.98
  -3  -8   7  126.88   18.32
  -8  -4   7    2.03    9.85
   4  -8   7   -2.34    5.90
  -4  -8   7   -0.33    9.18
  -8   4   7    3.54    7.28
  -8  -5   7    8.01   11.15
  -8   5   7    4.05    6.78
  -5  -8   7   12.61   10.43
  -8  -6   7    3.02   12.04
  -6  -8   7   -3.11   11.37
  -8   6   7   26.06   20.36
  -8   6   7    5.12    5.99
  -8  -6  -7    5.96    9.96
  -7   8   7  108.32   20.55
  -8  -7   7   68.56   20.17
  -8  -7   7   40.52   15.49
  -8   7   7   81.94   19.96
  -8  -7  -7   59.10   15.63
  -8   8   7   17.90   15.46
  -8  -8   7   -3.54   11.80
  -8  -8  -7   -6.05   13.18
  -8  -8   7   -3.37   11.24
   8   8   7   -2.46    8.28
  -8  -8   7   12.53   17.12
  -9   0   7 1993.13  156.74
   1  -9   7 1616.64  126.15
  -9  -1   7 1566.07  132.64
  -1  -9   7 1612.99  126.86
  -9   1   7 1656.73  127.85
   2  -9   7  159.36   17.33
  -2  -9   7  143.17   20.37
   3  -9   7  450.73   37.76
  -9  -3   7  458.80   42.80
  -3  -9   7  461.10   41.30
  -9   3   7  442.10   39.82
  -9  -4   7  216.29   27.90
  -9  -4   7  204.81   26.54
  -9   4   7  225.91   25.81
  -9   4   7  217.40   23.39
  -9  -5   7    7.83   15.19
  -9  -5   7   14.79   13.31
  -9   5   7   20.55    8.71
  -9   5   7   42.31   14.80
  -9  -5  -7   37.64   10.74
   5   9   7   41.78    9.34
  -5  -9   7   29.01   13.01
  -9  -6   7    4.58   15.83
  -9  -6   7    1.98   11.60
   6   9   7   -0.56    8.33
  -9   6   7   15.51   14.27
  -6  -9   7   17.91   12.78
   6  -9  -7  -11.24    9.18
  -9   6   7    1.38    6.54
  -9  -6  -7    6.53   10.38
  -9  -7   7   58.68   27.12
  -7   9   7   13.38   15.09
  -9  -7   7   33.12   14.35
   7  -9  -7   30.90   12.40
  -7  -9   7   12.58   16.96
   7   9   7   24.78    9.75
  -7  -9   7   14.76   13.48
  -9  -7  -7   55.73   13.81
  -9  -8   7    5.06   15.06
  -8  -9  -7  -21.50   14.83
  -8   9   7   18.54   16.49
  -9  -8   7    1.20   18.01
   8   9   7    5.46    9.86
  -9   8   7   33.29   16.61
  -8  -9   7    4.64    8.53
  -9  -8  -7   10.91   13.52
  -8  -9   7    3.00   17.42
  -8  -9   7    0.86   13.48
   8  -9  -7   16.79   10.42
  -9  -9   7   52.52   20.26
  -9   9   7   62.57   19.19
  -9  -9   7   36.59   11.72
   9   9  -7   27.58    9.71
   9  -9  -7   56.50   13.82
  -9  -9   7   29.75   15.02
  -9  -9  -7   48.12   16.98
   9   9   7   59.52   13.26
 -10   0   7    0.57   11.08
 -10   0   7    6.28   13.35
   0  10   7   -4.75    6.75
   0  10  -7   -2.05    6.21
   0 -10  -7   -5.33   11.23
   0 -10   7   -3.94    8.84
  -1  10   7 1024.95   76.95
   1 -10   7  880.33   76.74
  -1 -10  -7  968.04   78.82
   1  10  -7  929.36   75.98
   1  10   7 1026.75   77.07
  -1 -10   7  879.51   77.84
  -1  10  -7  939.46   76.07
   1 -10  -7 1045.71   79.46
  -2  10   7    0.63    7.92
 -10  -2   7    2.20   12.01
   2 -10   7    1.35    7.73
   2  10  -7    1.63    6.37
  -2 -10  -7   -1.23   12.05
 -10  -2   7   -3.47   14.34
  -2 -10   7    0.16   10.05
 -10   2   7   -3.65   12.70
   2  10   7    0.41    7.32
 -10   2   7   21.36    9.97
  -2  10  -7    4.56    6.37
   2 -10  -7   -7.03   10.81
 -10  -3   7   12.71   15.11
  -3 -10  -7   36.90   13.25
   3  10  -7   42.75    8.91
 -10  -3   7   20.77   13.61
   3  10   7   52.23   10.48
  -3  10  -7   42.24    8.89
 -10   3   7   36.95   10.85
 -10   3   7   20.82   14.53
   3 -10  -7   48.28   13.48
 -10  -4   7    1.29   11.57
   4  10  -7    2.99    6.33
  -4 -10  -7   -1.98   11.31
  -4  10  -7    8.70    6.82
  -4 -10   7    1.77   11.30
   4  10   7   -2.41    7.29
 -10  -4  -7    8.85    8.70
 -10   4   7    8.37   13.19
 -10   4   7   -1.80    8.66
   4 -10  -7    3.88   11.50
 -10  -5   7   28.45   18.25
 -10  -5   7   23.84   13.07
  -5 -10  -7   39.05   12.44
 -10  -5  -7   26.53   10.91
  -5 -10   7   48.57   13.48
 -10   5   7    8.18    8.04
   5 -10  -7   60.97   14.31
   6  10  -7   -0.94    6.49
 -10  -6   7    1.61   12.60
 -10  -6   7   -2.57   17.56
  -6 -10  -7   -6.07    9.85
 -10   6   7   -0.78    6.35
 -10   6   7    9.85   14.78
 -10  -6  -7    2.44   10.45
  -6 -10   7   -1.82   12.20
  -6  10  -7   -3.61    6.20
   6  10   7    7.34    9.86
   6 -10  -7    0.89   16.13
  -6 -10   7   -7.18   20.40
   7  10  -7  130.45   15.33
  -7  10   7  114.79   26.71
 -10  -7  -7   89.65   20.57
  -7  10  -7  134.79   14.99
   7 -10  -7  129.70   19.35
  -7 -10   7  111.05   18.13
 -10   7   7  110.56   23.99
  -7 -10   7  145.17   27.77
  -7 -10   7  121.83   21.55
   7  10   7  139.76   17.18
 -10  -8   7    0.62   19.98
 -10  -8   7   -6.90   13.61
  -8  10   7   18.53   16.09
  10  -8  -7    9.98   10.55
   8  10  -7   -1.81    7.96
   8  10   7    1.96    9.29
  -8 -10   7    2.30   13.57
   8 -10  -7   18.15   11.26
  -8  10  -7    5.03    7.62
 -10  -8  -7   14.60   13.11
  -8 -10   7   -6.86   18.79
 -10   8   7   29.08   16.82
  -8 -10   7    7.99    9.83
  -9  10   7  143.70   24.91
  -9 -10  -7   86.09   22.85
   9  10  -7   95.49   14.56
   9 -10  -7  104.37   18.00
 -10   9   7   69.91   23.65
  -9 -10   7   91.03   15.85
   9  10   7  120.51   17.72
  -9 -10   7  138.87   28.31
  -9 -10   7  102.21   22.32
  -9  10  -7   99.98   19.42
  10 -10  -7    5.77   11.22
 -10 -10   7    4.23   15.55
 -10 -10  -7   11.44   15.05
 -10  10   7   21.20   19.94
 -10 -10   7   10.82   22.89
  10  10  -7   -3.46    8.83
   0 -11  -7   31.58   13.75
 -11   0   7   51.73   14.30
   0 -11   7   16.00   10.25
   0  11  -7    2.68    6.54
   0  11   7    0.75    8.24
 -11  -1   7    7.95   15.44
  -1 -11  -7   10.37   12.71
 -11  -1   7   10.85   11.46
  -1  11   7   -3.63   11.90
   1 -11   7    3.41    8.49
   1  11  -7    7.54    7.26
 -11   1   7   19.96   15.64
   1 -11  -7    7.63   12.81
 -11   1   7   25.31   10.84
  -1  11  -7    1.12    6.74
  -1 -11   7    0.00    9.97
   1  11   7    4.30    8.69
  -2  11   7   16.87    8.85
  -2 -11  -7   35.91   14.21
   2 -11   7   15.99    8.42
   2  11  -7   21.24    7.64
   2 -11  -7   37.16   14.84
  -2 -11   7   11.73   10.97
   2  11   7   12.35    8.20
  -2  11  -7   18.65    7.70
   3  11  -7  309.32   28.80
  -3 -11  -7  326.75   32.73
   3  11   7  351.20   30.13
  -3 -11   7  298.56   33.14
  -3  11  -7  325.73   29.02
   3 -11  -7  338.27   33.64
   4  11  -7   -3.93    7.06
 -11  -4   7   26.20   18.55
  -4 -11  -7    7.10   12.47
 -11  -4   7   17.68   13.14
 -11  -4  -7   14.25    9.75
 -11   4   7   42.31   17.68
   4  11   7    6.46    8.32
   4 -11  -7    5.12   13.13
  -4 -11   7    6.53   11.50
  -4  11  -7   -1.42    6.95
 -11   4   7   14.72    9.70
   5  11  -7   74.68   12.86
 -11  -5   7  105.15   25.26
 -11  -5   7   76.81   31.02
  -5 -11  -7   90.65   17.21
 -11   5   7  115.61   23.45
   5 -11  -7  116.91   19.16
 -11  -5  -7   99.21   18.06
 -11   5   7   84.41   13.32
  -5 -11   7   95.41   23.10
  -5 -11   7   73.71   16.87
  -5  11  -7   83.28   13.12
   5  11   7   82.33   14.28
 -11  -6   7  377.32   42.08
 -11  -6   7  427.81   42.12
  -6 -11  -7  283.60   38.70
 -11  -6  -7  381.28   37.34
 -11   6   7  410.25   40.41
  -7 -11  -7  742.78   65.73
 -11  -7   7  805.99   72.04
 -11  -7   7  782.76   71.72
   7  11  -7  796.88   65.12
  -7  11  -7  800.24   65.18
   7  11   7  854.43   66.55
  -7 -11   7  737.04   70.86
 -11  -7  -7  870.29   69.47
   7 -11  -7  813.04   67.92
 -11   7   7  879.92   71.87
  -7 -11   7  718.99   67.00
  -8  11   7  247.08   31.04
   8  11  -7  171.78   21.04
   8 -11  -7  196.58   25.39
  -8 -11   7  199.09   24.74
   8  11   7  139.78   22.20
  -8 -11   7  232.85   33.44
  -8 -11   7  218.52   31.81
 -11  -9   7  698.05   61.10
 -11  -9   7  564.73   58.71
  -9  11   7  596.36   58.15
   9  11  -7  593.58   51.60
  11  -9  -7  689.29   53.65
  -9 -11   7  600.20   59.44
  -9 -11   7  524.81   53.40
   9  11   7  656.28   53.35
  -9  11  -7  525.79   51.45
  -9 -11   7  568.16   61.70
 -11   9   7  703.39   60.93
  11   9  -7  534.40   51.35
   9 -11  -7  615.22   54.28
 -11  -9  -7  693.59   58.93
 -10  11   7  171.17   31.09
 -10 -11  -7   98.64   24.08
  10  11  -7  107.51   18.76
 -10 -11   7  117.43   26.57
  10 -11  -7  118.74   21.18
 -10 -11   7  121.86   23.58
 -10 -11   7  152.59   34.44
  11  11  -7  151.09   21.95
  11 -11  -7  165.68   24.46
 -11 -11   7  177.77   30.67
 -11 -11   7  172.78   41.76
 -11 -11  -7  157.52   32.60
 -12   0   7   14.25   13.70
   0  12   7   -0.61    7.65
 -12   0  -7   -3.96   12.72
   0 -12  -7   -9.94   12.71
 -12   0   7    9.34   16.74
   0 -12   7   -1.22    9.73
   0  12  -7    0.82    7.24
 -12  -1   7    4.77   16.72
   1  12  -7   14.73    7.93
 -12  -1   7    8.16   14.05
  -1  12   7    6.01    8.02
   1 -12   7    6.88    9.30
 -12   1  -7  -15.09   16.65
  -1 -12  -7   14.06   14.57
 -12   1   7   25.49   11.59
   1  12   7    4.89    8.19
 -12  -1  -7   -6.02   13.69
  -1  12  -7    6.73    7.55
 -12   1   7   -1.13   15.51
   1 -12  -7   14.50   14.31
  -1 -12   7    4.98   10.32
  -2  12   7    2.49    8.96
 -12  -2   7    2.04   17.04
   2  12  -7   -1.28    7.41
 -12  -2   7    9.55   13.02
  -2 -12  -7    8.70   14.42
   2  12   7    5.07    8.46
  -2 -12   7   -8.84    9.82
   2 -12  -7  -17.36   12.46
 -12  -2  -7   -2.18   15.37
 -12   2   7   23.71   16.15
  -2  12  -7   -2.47    7.46
 -12   2   7   11.58   10.90
 -12  -3   7    8.87   18.78
   3  12  -7   16.71    8.37
  -3 -12  -7    6.64   14.49
 -12  -3   7   13.60   17.62
  -3  12  -7   11.43    8.47
 -12   3   7   10.63   10.87
  -3 -12   7    8.45   12.46
   3  12   7   23.50    9.62
   3 -12  -7   12.42   14.64
  -3 -12   7    9.99   11.28
 -12   3   7   25.21   16.72
   4  12  -7   -7.44    7.68
  -4 -12  -7    2.11   12.93
 -12  -4   7    8.72   13.33
  -4 -12   7   -1.55   12.06
 -12   4   7   11.90   15.60
   4 -12  -7    4.84   13.45
   4  12   7    2.51    9.14
  -4  12  -7   -0.32    8.02
 -12   4   7   -3.65    9.09
  -4 -12   7   -2.80   11.03
 -12  -5   7  186.73   33.18
 -12  -5   7  192.90   33.75
  -5 -12  -7  301.56   28.74
  -5 -12   7  272.08   26.65
 -12  -5  -7  246.25   28.33
 -12   5   7  270.86   34.70
 -12  -6   7    6.91   20.91
 -12  -6   7   15.73   15.75
   6  12  -7    1.71    8.94
  -6 -12  -7   -2.69   12.08
   6 -12  -7    3.94   15.85
   6  12   7    1.15   10.89
 -12  -6  -7   16.80   12.31
  -6 -12   7   26.26   12.31
 -12   6   7   25.87   20.28
  -6  12  -7   -1.75    8.12
  -6 -12   7   -4.99   19.12
   7  12  -7  901.52   73.76
   7 -12  -7  872.33   76.57
  -7 -12   7  895.65   79.29
  -7  12  -7 1029.06   73.96
  -7 -12   7  820.78   75.56
  -8  12   7    3.81   20.84
   8  12  -7    5.02   10.81
 -12  -8   7    5.55   16.78
 -12  -8   7    9.24   24.49
  12  -8  -7    5.16   10.87
  -8 -12  -7    3.25   12.47
 -12   8   7   44.93   23.15
  -8  12  -7    7.93    8.75
 -12  -8  -7   10.49   19.18
   8  12   7    3.33   12.67
   8 -12  -7    4.28   15.07
  -8 -12   7  -10.66   15.99
  -8 -12   7   -0.14   13.35
   9  12  -7  394.83   36.95
  -9  12   7  347.83   43.82
   9 -12  -7  403.58   40.02
  -9 -12   7  417.03   46.92
  -9 -12   7  349.85   39.19
  -9  12  -7  412.66   35.26
 -12 -10   7   16.26   28.48
 -10 -12  -7   15.17   18.82
  12 -10  -7   -7.37   12.34
 -12 -10   7   23.53   21.07
  10  12  -7   11.47   12.53
 -12 -10  -7   39.20   17.50
 -10 -12   7   -6.97   20.56
  10 -12  -7    9.95   27.24
 -10 -12   7    4.61   22.06
  12  10  -7    4.47   11.76
 -12  10   7   28.65   26.89
 -11  12   7   47.63   30.00
 -11 -12  -7   17.93   19.40
  11  12  -7   39.92   18.02
 -12 -11   7   18.20   22.46
 -12 -11   7   24.27   31.55
 -12 -11  -7   32.47   20.83
 -12  11   7   25.34   27.90
  12  11  -7   -4.19   12.26
  11 -12  -7   41.01   19.14
 -11 -12   7   44.58   24.25
 -12  12   7   13.65   28.91
  12 -12  -7   27.15   17.61
 -12 -12  -7   -4.12   19.04
 -12 -12   7   20.93   23.18
  12  12  -7   -7.01   11.92
 -13   0  -7   83.52   20.47
   1  13  -7   97.48   14.21
  -1  13   7   90.54   14.85
  -1 -13  -7   94.20   19.69
   1 -13   7   58.75   13.08
 -13  -1   7  130.91   27.18
   1  13   7   78.18   14.51
   1 -13  -7  113.98   21.34
  -1  13  -7   85.00   14.17
 -13  -1  -7   99.86   21.24
 -13   2  -7    6.69   13.83
   2  13  -7   -1.78    7.98
 -13  -2   7   30.00   16.41
  -2  13   7    6.53    9.49
 -13  -2   7   31.94   21.60
  -2 -13  -7   18.85   15.85
  -2  13  -7    6.96    8.79
   2  13   7    0.28    8.80
 -13   2   7   40.36   18.77
  -2 -13   7   -0.49   11.29
 -13   2   7   24.48   12.36
  -2 -13   7   -3.62   10.76
   2 -13  -7    6.13   14.97
   3  13  -7   62.28   12.24
  -3 -13  -7   53.93   17.70
 -13   3  -7   46.78   15.70
 -13  -3   7   96.01   24.91
 -13  -3   7   77.93   20.60
 -13   3   7   76.87   15.28
  -3 -13   7   55.70   15.54
  -3 -13   7   55.34   15.86
  -3  13  -7   74.65   13.11
   3 -13  -7   56.21   18.06
   3  13   7   61.56   13.14
   4  13  -7  107.59   16.28
   4 -13  -7  133.10   23.79
  -4  13  -7  115.66   16.36
  -4 -13   7  133.64   19.89
  -4 -13   7  143.59   24.40
  -5 -13  -7  681.07   60.00
   5  13  -7  671.60   56.80
  -5  13  -7  723.26   57.34
 -13   5   7  748.92   57.13
   5  13   7  648.55   57.55
   5 -13  -7  681.20   61.18
  -5 -13   7  602.42   58.09
  -5 -13   7  683.64   59.48
   6  13  -7  238.46   25.11
  -6  13  -7  180.72   23.87
  -6 -13   7  273.46   29.26
   6  13   7  183.51   25.42
   6 -13  -7  273.88   31.27
  -6 -13   7  307.70   34.31
 -13  -7   7 1491.11  127.31
   7  13  -7 1608.80  120.80
  -7  13   7 1376.16  124.98
 -13  -7   7 1443.66  126.58
  -7  13  -7 1547.24  120.12
 -13  -7  -7 1521.97  123.61
  -7 -13   7 1593.61  125.69
 -13   7   7 1531.64  126.40
   7 -13  -7 1557.50  123.91
  -7 -13   7 1485.84  122.68
   8  13  -7  217.80   27.88
   8 -13  -7  293.23   34.70
  -8 -13   7  289.92   39.03
  -8 -13   7  270.63   33.12
  -9  13   7  369.50   51.47
   9  13  -7  363.44   36.14
[truncated: 16,973,106 more chars]
